# Supplementary material for: Proliferative potential and resistance to immune checkpoint blockade in lung cancer patients
Source: J Immunother Cancer. 2019 Feb 1;7:27. doi: 10.1186/s40425-019-0506-3 (PMC6359802; doi:10.1186/s40425-019-0506-3)
Supplement: Supplementary file 1 — Table S1. Clinical characteristics. Table S2. RNA-seq gene function list. Table S3. Gene function analysis training set (Proportion test). Table S4. Gene function analysis training and test set combined (Proportion test). Table S5. Gene function analysis test set (Proportion test). Table S6. Accuracy for 10 proliferation immune-related genes. Table S7. Immunohistochemical assessment of Ki-67 positivity. Table S8. Disease control rate in cold tumors by proliferation status. (XLSX 82 kb) [file 40425_2019_506_MOESM1_ESM.xlsx]

## Sheet: Table S1
ID	Race	Sex	Age at diagnosis	Patient class	RECIST v1.1 Response	Response	Cell proliferation	Histology	Survival from specimen collection date	Survival from ICI-treated date	Vital status	ICI treatment	Institution	Training or Test set
00019-RPCI-00141-00091	White	M	84	ICI-treated	PR	DC	Moderately	Adenocarcinoma	143	91	Alive	pembrolizumab	RPCCC	Training
00019-RPCI-00143-00093	Asian	M	69	ICI-treated	PR	DC	Highly	Adenocarcinoma	209	180	Alive	pembrolizumab	RPCCC	Training
00019-RPCI-00148-00098	White	F	89	ICI-treated	PD	NDC	Moderately	Adenocarcinoma	152	104	Alive	pembrolizumab	RPCCC	Training
00019-RPCI-00149-00099	White	F	64	ICI-treated	PD	NDC	Poorly	Adenocarcinoma	665	199	Alive	pembrolizumab	RPCCC	Training
00019-RPCI-00154-00104	Other	M	69	ICI-treated	PD	NDC	Highly	Adenocarcinoma	114	99	Deceased	pembrolizumab	RPCCC	Training
00019-RPCI-00155-00105	White	F	73	ICI-treated	PD	NDC	Poorly	Adenocarcinoma	150	100	Deceased	pembrolizumab	RPCCC	Training
00019-RPCI-00156-00106	Black or African American	M	55	ICI-treated	PR	DC	Highly	Adenocarcinoma	174	134	Alive	pembrolizumab	RPCCC	Training
00019-RPCI-00157-00107	White	F	66	ICI-treated	PD	NDC	Moderately	Adenocarcinoma	166	90	Alive	pembrolizumab	RPCCC	Training
00019-RPCI-00158-00108	White	F	65	ICI-treated	SD	NDC	Moderately	Adenocarcinoma	170	133	Alive	pembrolizumab	RPCCC	Training
00019-RPCI-00160-00110	White	M	79	ICI-treated	NE		Moderately	Adenocarcinoma	146	98	Alive	nivolumab	RPCCC	Not applicable
00019-RPCI-00163-00113	Asian	M	49	ICI-treated	PR	DC	Moderately	Adenocarcinoma	240	197	Alive	pembrolizumab	RPCCC	Training
RD-1393	White	M	65	ICI-treated	PD	NDC	Poorly	Adenocarcinoma	1186	212	Deceased	nivolumab	RPCCC	Training
RD-1404	White	M	70	ICI-treated	PD	NDC	Moderately	Adenocarcinoma	614	250	Deceased	nivolumab	RPCCC	Training
RD-1833	White	F	71	ICI-treated	SD	NDC	Moderately	Adenocarcinoma	1636	180	Deceased	nivolumab	RPCCC	Training
RD-1840	White	F	69	ICI-treated	PR	DC	Moderately	Adenocarcinoma	871	437	Deceased	nivolumab	RPCCC	Training
RD-1844	White	F	76	ICI-treated	PD	NDC	Moderately	Adenocarcinoma	1251	298	Deceased	nivolumab	RPCCC	Training
RD-1870	White	M	67	ICI-treated	PD	NDC	Highly	SCC	2663	160	Deceased	nivolumab	RPCCC	Training
RD-1888	White	M	72	ICI-treated	PD	NDC	Moderately	Adenocarcinoma	971	437	Deceased	nivolumab	RPCCC	Training
RD-1893	White	F	71	ICI-treated	SD	NDC	Highly	SCC	504	201	Deceased	nivolumab	RPCCC	Training
RD-1903	White	F	58	ICI-treated	PD	NDC	Highly	Adenocarcinoma	315	192	Deceased	nivolumab	RPCCC	Training
RD-1905	White	M	82	ICI-treated	PD	NDC	Moderately	SCC	649	379	Deceased	nivolumab	RPCCC	Training
RD-1913	White	F	51	ICI-treated	CR	DC	Moderately	Adenocarcinoma	621	545	Alive	nivolumab	RPCCC	Training
RD-1916	White	M	53	ICI-treated	SD	NDC	Highly	SCC	333	136	Deceased	nivolumab	RPCCC	Training
RD-1943	White	F	63	ICI-treated	SD	DC	Moderately	Adenocarcinoma	1742	420	Alive	nivolumab	RPCCC	Training
RD-1944	White	F	67	ICI-treated	PD	NDC	Moderately	Adenocarcinoma	144	131	Deceased	nivolumab	RPCCC	Training
RD-1950	White	M	61	ICI-treated	PD	NDC	Moderately	Adenocarcinoma	1426	304	Deceased	nivolumab	RPCCC	Training
RD-1969	White	F	73	ICI-treated	PR	DC	Moderately	SCC	674	246	Alive	nivolumab	RPCCC	Training
RD-1977	White	M	66	ICI-treated	PD	NDC	Poorly	SCC	486	187	Deceased	nivolumab	RPCCC	Training
RD-1981	White	F	60	ICI-treated	PD	NDC	Poorly	Adenocarcinoma	693	498	Alive	nivolumab	RPCCC	Training
RD-3155	White	F	65	ICI-treated	NE		Poorly	Adenocarcinoma	1431	218	Deceased	nivolumab	FCCC	Not applicable
RD-3159	White	F	68	ICI-treated	PD	NDC	Highly	SCC	1720	703	Deceased	nivolumab	FCCC	Training
RD-3162	White	M	66	ICI-treated	PD	NDC	Highly	SCC	1339	437	Deceased	nivolumab	FCCC	Training
RD-3183	Unknown	F	73	ICI-treated	PD	NDC	Highly	SCC	888	202	Deceased	nivolumab	FCCC	Training
RD-3204	Other	F	54	ICI-treated	PD	NDC	Moderately	Adenocarcinoma	854	252	Alive	ipilimumab+nivolumab	FCCC	Training
RD-3207	White	F	74	ICI-treated	SD	NDC	Poorly	Adenocarcinoma	807	231	Alive	nivolumab	FCCC	Training
RD-3212	White	M	70	ICI-treated	NE		Highly	Adenocarcinoma	710	268	Deceased	nivolumab	FCCC	Not applicable
RD-3397	White	F	52	ICI-treated	CR	DC	Moderately	Adenocarcinoma	631	234	Alive	nivolumab	OHSU	Training
RD-3992	White	M	70	ICI-treated	PD	NDC	Highly	SCC	520	225	Deceased	nivolumab	FCCC	Training
RD-4002	White	F	53	ICI-treated	PD	NDC	Moderately	Adenocarcinoma	1734	402	Deceased	nivolumab	FCCC	Training
RD-4177	Unknown	M	55	ICI-treated	PR	DC	Moderately	Adenocarcinoma	796	539	Alive	nivolumab	MMC	Training
RD-4178	White	M	70	ICI-treated	PR	DC	Moderately	SCC	104	90	Alive	nivolumab	MMC	Training
RD-4180	White	M	58	ICI-treated	SD	NDC	Moderately	Adenocarcinoma	153	104	Alive	pembrolizumab	MMC	Training
RD-4190	White	M	83	ICI-treated	PR	DC	Highly	SCC	287	141	Alive	nivolumab	CHNWO	Training
RD-4360	Unknown	F	76	ICI-treated	NE		Poorly	Adenocarcinoma	1827	413	Alive	nivolumab	CHNWO	Not applicable
RD-4364	Unknown	M	70	ICI-treated	PD	NDC	Moderately	SCC	291	90	Alive	nivolumab	CHNWO	Training
RD-4486	White	M	78	ICI-treated	SD	NDC	Highly	Adenocarcinoma	238	141	Alive	nivolumab	RPCCC	Training
RD-4503	White	M	64	ICI-treated	PD	NDC	Moderately	Adenocarcinoma	480	294	Deceased	nivolumab	RPCCC	Training
RD-4504	American Indian or Alaskan Native	M	49	ICI-treated	NE		Highly	Adenocarcinoma	356	175	Alive	nivolumab	RPCCC	Not applicable
RD-4509	Asian	M	54	ICI-treated	NE		Moderately	Adenocarcinoma	595	285	Alive	pembrolizumab	RPCCC	Not applicable
RD-4518	White	M	81	ICI-treated	PD	NDC	Poorly	Sarcomatoid carcinoma	354	241	Alive	pembrolizumab	RPCCC	Training
RD-4613	Unknown	M	51	ICI-treated	NE		Highly	SCC	581	94	Deceased	nivolumab	CHNWO	Not applicable
RD-4696	White	M	73	ICI-treated	PD	NDC	Highly	Adenocarcinoma	308	186	Deceased	nivolumab	UVHM	Training
RD-4767	White	M	50	ICI-treated	SD	NDC	Moderately	SCC	553	301	Alive	pembrolizumab	DARTMOUTH	Training
RD-4775	White	F	50	ICI-treated	SD	DC	Moderately	SCC	940	512	Alive	nivolumab	DARTMOUTH	Training
RD-4776	White	M	50	ICI-treated	PD	NDC	Highly	Adenocarcinoma	243	229	Deceased	nivolumab	DARTMOUTH	Training
RD-4777	White	F	54	ICI-treated	PR	DC	Moderately	Adenocarcinoma	404	257	Deceased	nivolumab	DARTMOUTH	Training
RD-4778	White	F	75	ICI-treated	PD	NDC	Highly	Adenocarcinoma	838	336	Alive	nivolumab	DARTMOUTH	Training
RD-4779	White	F	62	ICI-treated	SD	NDC	Highly	Adenocarcinoma	300	294	Alive	nivolumab	DARTMOUTH	Training
RD-4780	White	F	58	ICI-treated	SD	NDC	Moderately	Adenocarcinoma	451	259	Deceased	nivolumab	DARTMOUTH	Training
RD-4831	White	F	66	ICI-treated	PR	DC	Moderately	Adenocarcinoma	574	455	Alive	nivolumab	DARTMOUTH	Training
RD-4833	White	M	48	ICI-treated	PR	DC	Moderately	Adenocarcinoma	1380	490	Alive	nivolumab	DARTMOUTH	Training
RD-5622	White	M	39	ICI-treated	NE		Highly	Adenocarcinoma	610	101	Deceased	nivolumab	DUKE	Not applicable
RD-5624	White	F	71	ICI-treated	PD	NDC	Poorly	Adenocarcinoma	827	561	Alive	pembrolizumab	DUKE	Test
RD-5625	White	F	64	ICI-treated	PR	DC	Moderately	Adenocarcinoma	978	147	Alive	pembrolizumab	DUKE	Test
RD-5626	White	M	70	ICI-treated	SD	NDC	Poorly	Adenocarcinoma	432	364	Alive	pembrolizumab	DUKE	Test
RD-5627	White	F	63	ICI-treated	SD	DC	Highly	Adenocarcinoma	698	687	Alive	nivolumab	DUKE	Test
RD-5628	White	M	68	ICI-treated	PD	NDC	Highly	Adenocarcinoma	997	537	Alive	ipilimumab+nivolumab	DUKE	Test
RD-5630	White	M	78	ICI-treated	PD	NDC	Poorly	Adenocarcinoma	518	110	Alive	pembrolizumab	DUKE	Test
RD-5631	White	M	68	ICI-treated	CR	DC	Poorly	Adenocarcinoma	366	147	Alive	pembrolizumab	DUKE	Test
RD-5632	White	M	61	ICI-treated	PR	DC	Moderately	Adenocarcinoma	702	100	Alive	pembrolizumab	DUKE	Test
RD-5633	White	M	78	ICI-treated	NE		Poorly	Adenocarcinoma	439	278	Deceased	nivolumab	DUKE	Not applicable
RD-5634	White	F	64	ICI-treated	PD	NDC	Moderately	Adenocarcinoma	671	306	Alive	pembrolizumab	DUKE	Test
RD-5635	White	F	71	ICI-treated	PD	NDC	Highly	Adenocarcinoma	596	284	Deceased	nivolumab	DUKE	Test
RD-5636	Unknown	M	72	ICI-treated	SD	NDC	Poorly	Adenocarcinoma	173	105	Deceased	pembrolizumab	DUKE	Test
RD-5638	White	M	62	ICI-treated	SD	NDC	Poorly	Adenocarcinoma	809	106	Alive	pembrolizumab	DUKE	Test
RD-5639	White	F	75	ICI-treated	PR	DC	Moderately	Adenocarcinoma	489	259	Alive	pembrolizumab	DUKE	Test
RD-5641	White	F	82	ICI-treated	PR	DC	Moderately	Adenocarcinoma	1338	764	Alive	nivolumab	DUKE	Test
RD-5642	White	M	71	ICI-treated	SD	DC	Moderately	Adenocarcinoma	851	435	Deceased	pembrolizumab	DUKE	Test
RD-5643	White	F	69	ICI-treated	PD	NDC	Highly	SCC	577	136	Deceased	pembrolizumab	DUKE	Test
RD-5646	Black or African American	F	57	ICI-treated	PD	NDC	Moderately	Adenocarcinoma	360	128	Deceased	pembrolizumab	DUKE	Test
RD-5647	White	M	66	ICI-treated	SD	DC	Poorly	Adenocarcinoma	2029	467	Deceased	nivolumab	DUKE	Test
RD-5649	White	F	58	ICI-treated	CR	DC	Poorly	Adenocarcinoma	788	131	Deceased	atezolizumab	DUKE	Test
RD-5650	Black or African American	F	66	ICI-treated	SD	NDC	Poorly	Adenocarcinoma	497	168	Alive	pembrolizumab	DUKE	Test
RD-5651	Black or African American	M	58	ICI-treated	PD	NDC	Highly	Adenocarcinoma	402	102	Deceased	nivolumab	DUKE	Test
RD-5652	White	F	80	ICI-treated	PR	DC	Moderately	Adenocarcinoma	736	721	Alive	nivolumab	DUKE	Test
RD-5654	White	M	55	ICI-treated	PR	DC	Highly	SCC	596	189	Deceased	nivolumab	DUKE	Test
RD-5722	White	F	51	ICI-treated	SD	NDC	Highly	Adenocarcinoma	358	344	Deceased	nivolumab	MCOW	Training
RD-5723	Wwhite	F	67	ICI-treated	PD	NDC	Poorly	Adenocarcinoma	674	108	Deceased	nivolumab	MCOW	Training
RD-5724	Black	M	59	ICI-treated	SD	NDC	Highly	Adenocarcinoma	367	240	Deceased	nivolumab	MCOW	Training
RD-5725	White	F	63	ICI-treated	PD	NDC	Poorly	Adenocarcinoma	1171	111	Deceased	nivolumab	MCOW	Training
RD-5727	White	F	76	ICI-treated	SD	NDC	Poorly	Adenocarcinoma	2297	287	Alive	nivolumab	MCOW	Training
RD-5728	Unknown	M	69	ICI-treated	PD	NDC	Highly	Adenocarcinoma	1411	820	Deceased	nivolumab	MCOW	Training
RD-5731	White	M	64	ICI-treated	PD	NDC	Highly	Adenocarcinoma	446	114	Deceased	nivolumab	MCOW	Training
RD-5742	White	F	82	ICI-treated	SD	NDC	Highly	SCC	892	165	Alive	pembrolizumab	DUKE	Test
RD-5743	White	F	54	ICI-treated	PD	NDC	Highly	Adenocarcinoma	1358	924	Alive	nivolumab	DUKE	Test
RD-5744	White	F	70	ICI-treated	PD	NDC	Highly	Adenocarcinoma	344	294	Alive	pembrolizumab	DUKE	Test
RD-5746	White	M	46	ICI-treated	PD	NDC	Moderately	Adenocarcinoma	547	389	Deceased	pembrolizumab	DUKE	Test
RD-5747	White	F	70	ICI-treated	SD	NDC	Highly	SCC	714	293	Deceased	nivolumab	DUKE	Test
RD-5750	White	M	57	ICI-treated	PD	NDC	Moderately	SCC	918	182	Alive	nivolumab	DUKE	Test
RD-5751	White	F	74	ICI-treated	PR	DC	Moderately	Adenocarcinoma	994	302	Alive	pembrolizumab	DUKE	Test
RD-5762	Black or African American	F	63	ICI-treated	NE		Highly	Adenocarcinoma	845	130	Alive	pembrolizumab	DUKE	Not applicable
RD-5763	White	F	74	ICI-treated	SD	NDC	Highly	SCC	1193	149	Deceased	nivolumab	DUKE	Test
RD-5767	White	M	61	ICI-treated	SD	DC	Poorly	Adenocarcinoma	487	373	Alive	pembrolizumab	DUKE	Test
RD-5768	White	F	50	ICI-treated	CR	DC	Highly	Adenocarcinoma	211	137	Alive	pembrolizumab	DUKE	Test
RD-5771	White	F	66	ICI-treated	SD	NDC	Poorly	Adenocarcinoma	1022	225	Deceased	atezolizumab	DUKE	Test
RD-5799	White	F	68	ICI-treated	PD	NDC	Poorly	Adenocarcinoma	1201	461	Deceased	nivolumab	MCOW	Training
RD-5800	White	F	55	ICI-treated	PD	NDC	Moderately	Adenocarcinoma	288	104	Deceased	nivolumab	MCOW	Training
RD-5801	White	M	72	ICI-treated	PD	NDC	Highly	Adenocarcinoma	340	220	Deceased	nivolumab	MCOW	Training
RD-5804	Asian	M	28	ICI-treated	PD	NDC	Highly	Adenocarcinoma	1182	149	Deceased	nivolumab	MCOW	Training
RD-5805	White	F	65	ICI-treated	PD	NDC	Poorly	Adenocarcinoma	1452	108	Deceased	nivolumab	MCOW	Training
RD-5806	White	M	72	ICI-treated	SD	DC	Moderately	SCC	1752	1051	Alive	nivolumab	MCOW	Training
RD-5807	Black or African American	M	58	ICI-treated	SD	NDC	Highly	SCC	766	238	Deceased	nivolumab	MCOW	Training
RD-5922	White	M	84	ICI-treated	PR	DC	Moderately	Adenocarcinoma	575	231	Deceased	pembrolizumab	MISSION	Training
RD-5923	White	F	67	ICI-treated	PD	NDC	Poorly	Adenocarcinoma	590	295	Deceased	pembrolizumab	MISSION	Training
RD-5925	White	M	73	ICI-treated	CR	DC	Highly	Adenocarcinoma	396	275	Deceased	nivolumab	MISSION	Training
RD-5927	Black or African American	M	65	ICI-treated	SD	NDC	Highly	SCC	355	211	Deceased	nivolumab	MISSION	Training
RD-5934	Black or African American	F	65	ICI-treated	CR	DC	Highly	Adenocarcinoma	436	406	Alive	pembrolizumab	MISSION	Training
RD-5935	White	F	54	ICI-treated	PD	NDC	Highly	SCC	329	217	Alive	nivolumab	MISSION	Training
RD-5936	White	F	66	ICI-treated	CR	DC	Highly	Adenocarcinoma	1087	700	Alive	nivolumab	MISSION	Training
RD-5937	White	M	68	ICI-treated	SD	NDC	Highly	Adenocarcinoma	806	322	Alive	nivolumab	MISSION	Training

## Sheet: Table S2
Gene function	Gene Symbol	Gene name	Alias
Adhesion,migration	ADGRE5	adhesion G protein-coupled receptor E5	CD97, TM7LN1
Adhesion,migration	CD226	CD226 molecule	DNAM-1, DNAM1, PTA1, TLiSA1
Adhesion,migration	CD38	CD38 molecule	ADPRC 1, ADPRC1
Adhesion,migration	CD44	CD44 molecule Indian blood group	CD44R, CDW44, CSPG8, ECMR-III, HCELL, HUTCH-I, IN, LHR, MC56, MDU2, MDU3, MIC4, Pgp1
Adhesion,migration	CD47	CD47 molecule	IAP, MER6, OA3
Adhesion,migration	CD53	CD53 molecule	MOX44, TSPAN25
Adhesion,migration	IGF1R	insulin like growth factor 1 receptor	CD221, IGFIR, IGFR, JTK13, MGC18216
Adhesion,migration	ITGA1	integrin subunit alpha 1	CD49a, VLA1
Adhesion,migration	ITGAE	integrin subunit alpha E	CD103, HUMINAE
Adhesion,migration	ITGB1	integrin subunit beta 1	CD29, FNRB, GPIIA, MDF2, MSK12, VLA-BETA, VLAB
Adhesion,migration	MADCAM1	mucosal vascular addressin cell adhesion molecule 1	MACAM1
Adhesion,migration	NCAM1	neural cell adhesion molecule 1	CD56, MSK39, NCAM
Adhesion,migration	NECTIN2	nectin cell adhesion molecule 2	CD112, HVEB, PRR2, PVRL2, PVRR2
Adhesion,migration	PECAM1	platelet and endothelial cell adhesion molecule 1	CD31, CD31/EndoCAM, GPIIA', PECA1, PECAM-1, endoCAM
Antigen presentation	CD1C	CD1c molecule	BDCA1, CD1, CD1A, R7
Antigen presentation	CD1D	CD1d molecule	CD1A, R3, R3G1
Antigen presentation	CD83	CD83 molecule	BL11, HB15
Antigen processing	CD74	CD74 molecule	DHLAG, HLADG, II, Ia-GAMMA
Antigen processing	HLA-A	major histocompatibility complex class I A	HLAA
Antigen processing	HLA-B	major histocompatibility complex class I B	AS, B-4901, HLAB
Antigen processing	HLA-C	major histocompatibility complex class I C	D6S204, HLA-JY3, HLAC, HLC-C, MHC, PSORS1
Antigen processing	HLA-DMA	major histocompatibility complex class II DM alpha	D6S222E, DMA, HLADM, RING6
Antigen processing	HLA-DMB	major histocompatibility complex class II DM beta	D6S221E, RING7
Antigen processing	HLA-DOA	major histocompatibility complex class II DO alpha	HLA-D0-alpha, HLA-DNA, HLA-DZA, HLADZ
Antigen processing	HLA-DOB	major histocompatibility complex class II DO beta	DOB
Antigen processing	HLA-DPA1	major histocompatibility complex class II DP alpha 1	DP(W3), DP(W4), HLA-DP1A, HLADP, HLASB, PLT1
Antigen processing	HLA-DPB1	major histocompatibility complex class II DP beta 1	DPB1, HLA-DP, HLA-DP1B, HLA-DPB
Antigen processing	HLA-DQA1	major histocompatibility complex class II DQ alpha 1	CELIAC1, DQ-A1, HLA-DQA
Antigen processing	HLA-DQA2	major histocompatibility complex class II DQ alpha 2	DX-ALPHA, HLA-DXA
Antigen processing	HLA-DQB2	major histocompatibility complex class II DQ beta 2	HLA-DQB1, HLA-DXB
Antigen processing	HLA-DRA	major histocompatibility complex class II DR alpha	HLA-DRA1
Antigen processing	HLA-DRB1	major histocompatibility complex class II DR beta 1	DRB1, HLA-DR1B, HLA-DRB, SS1
Antigen processing	HLA-E	major histocompatibility complex class I E	HLA-6.2, QA1
Antigen processing	HLA-F	major histocompatibility complex class I F	CDA12, HLA-5.4, HLA-CDA12, HLAF
Antigen processing	HLA-F-AS1	HLA-F antisense RNA 1
Antigen processing	HLA-G	major histocompatibility complex class I G	MHC-G
Apoptosis	BCL2	B-cell CLL lymphoma 2	Bcl-2, PPP1R50
Apoptosis	BCL2L11	BCL2 like 11	BAM, BIM, BOD, BimEL, BimL, BimS
Apoptosis	GADD45GIP1	GADD45G interacting protein 1	CKBBP2, CKbetaBP2, CRIF1, MGC4667, MGC4758, MRP-L59, PLINP, PLINP-1, PRG6, Plinp1
Apoptosis	TNFSF10	tumor necrosis factor superfamily member 10	APO2L, Apo-2L, CD253, TL2, TNLG6A, TRAIL
B cell marker	CD19	CD19 molecule	B4, CVID3
B cell marker	CD22	CD22 molecule	SIGLEC-2, SIGLEC2
B cell marker	FCGR1A	Fc fragment of IgG receptor Ia	CD64, CD64A, FCRI, IGFR1
B cell marker	FCGR2B	Fc fragment of IgG receptor IIb	CD32, CD32B, FCG2, FCGR2, IGFR2
B cell marker	FCRLA	Fc receptor like A	FCRL, FCRL1, FCRLM1, FCRLX, FCRLa, FCRLb, FCRLc1, FCRLc2, FCRLd, FCRLe, FCRX, FREB, MGC4595
B cell marker	JCHAIN	joining chain of multimeric IgA and IgM	IGCJ, IGJ, JCH
B cell marker	NTN3	netrin 3	NTN2L
B cell marker	POU2AF1	POU class 2 associating factor 1	BOB1, OBF-1, OBF1, OCAB
B cell marker	SKAP2	src kinase associated phosphoprotein 2	PRAP, RA70, SAPS, SCAP2, SKAP-HOM, SKAP55R
B cell marker	TNFRSF17	tumor necrosis factor receptor superfamily member 17	BCM, BCMA, CD269, TNFRSF13A
B cell marker	TNFSF13B	tumor necrosis factor superfamily member 13b	BAFF, BLYS, CD257, DTL, TALL-1, TALL1, THANK, TNFSF20, TNLG7A, ZTNF4
B cell receptor signaling	CD79A	CD79a molecule	IGA, MB-1
B cell receptor signaling	CD79B	CD79b molecule	AGM6, B29, IGB
B cell receptor signaling	FAS	Fas cell surface death receptor	ALPS1A, APO-1, APT1, CD95, FAS1, FASTM, TNFRSF6
Checkpoint pathway	ADORA2A	adenosine A2a receptor	A2aR, ADORA2, RDC8
Checkpoint pathway	BTLA	B and T lymphocyte associated	BTLA1, CD272
Checkpoint pathway	CD160	CD160 molecule	BY55, NK1, NK28
Checkpoint pathway	CD244	CD244 molecule	2B4, NAIL, NKR2B4, Nmrk, SLAMF4
Checkpoint pathway	CD276	CD276 molecule	4Ig-B7-H3, B7-H3, B7H3, B7RP-2
Checkpoint pathway	CD28	CD28 molecule	Tp44
Checkpoint pathway	CD48	CD48 molecule	BCM1, BLAST, BLAST1, MEM-102, SLAMF2, hCD48, mCD48
Checkpoint pathway	CD69	CD69 molecule	AIM, BL-AC/P26, CLEC2C, EA1, GP32/28, MLR-3
Checkpoint pathway	CD70	CD70 molecule	CD27L, CD27LG, TNFSF7, TNLG8A
Checkpoint pathway	CD80	CD80 molecule	B7, B7-1, B7.1, BB1, CD28LG, CD28LG1, LAB7
Checkpoint pathway	CD86	CD86 molecule	B7-2, B7.2, B70, CD28LG2, LAB72
Checkpoint pathway	CEACAM1	carcinoembryonic antigen related cell adhesion molecule 1	BGP, BGP1, BGPI, CD66a
Checkpoint pathway	ENTPD1	ectonucleoside triphosphate diphosphohydrolase 1	ATPDase, CD39, NTPDase-1, SPG64
Checkpoint pathway	EOMES	eomesodermin	TBR2
Checkpoint pathway	HAVCR2	hepatitis A virus cellular receptor 2	CD366, FLJ14428, HAVcr-2, KIM-3, TIM3, TIMD-3, TIMD3, Tim-3
Checkpoint pathway	ICOS	inducible T-cell costimulator	AILIM, CD278, CVID1
Checkpoint pathway	ICOSLG	inducible T-cell costimulator ligand	B7-H2, B7H2, B7RP-1, B7RP1, CD275, GL50, ICOS-L, ICOSL, KIAA0653, LICOS
Checkpoint pathway	IDO2	indoleamine 23-dioxygenase 2	INDOL1
Checkpoint pathway	NT5E	5-nucleotidase ecto	CALJA, CD73, E5NT, NT, NT5, NTE, eN, eNT
Checkpoint pathway	PDCD1LG2	programmed cell death 1 ligand 2	B7-DC, B7DC, Btdc, CD273, PD-L2, PDCD1L2, PDL2, bA574F11.2
Checkpoint pathway	PVR	poliovirus receptor	CD155, HVED, NECL5, Necl-5, PVS, TAGE4, Tage4
Checkpoint pathway	TDO2	tryptophan 23-dioxygenase	TDO, TO, TPH2, TRPO
Checkpoint pathway	TGFB1	transforming growth factor beta 1	CED, DPD1, LAP, TGFB, TGFbeta
Checkpoint pathway	TNF	tumor necrosis factor	DIF, TNF-alpha, TNFA, TNFSF2, TNLG1F
Checkpoint pathway	TNFRSF14	tumor necrosis factor receptor superfamily member 14	ATAR, CD270, HVEA, HVEM, LIGHTR, TR2
Checkpoint pathway	TNFSF14	tumor necrosis factor superfamily member 14	CD258, HVEM-L, HVEML, LIGHT, LTg
Checkpoint pathway	TNFSF18	tumor necrosis factor superfamily member 18	AITRL, GITRL, TL6, TNLG2A, hGITRL
Checkpoint pathway	TNFSF4	tumor necrosis factor superfamily member 4	CD134L, CD252, GP34, OX-40L, OX4OL, TNLG2B, TXGP1, gp34
Checkpoint pathway	VTCN1	V-set domain containing T cell activation inhibitor 1	B7-H4, B7H4, B7S1, B7X, B7h.5, FLJ22418, PRO1291, VCTN1
Chemokine signaling	CCL17	C-C motif chemokine ligand 17	A-152E5.3, ABCD-2, SCYA17, TARC
Chemokine signaling	CCL20	C-C motif chemokine ligand 20	CKb4, Exodus, LARC, MIP-3-alpha, MIP-3a, MIP3A, SCYA20, ST38, exodus-1
Chemokine signaling	CCL22	C-C motif chemokine ligand 22	A-152E5.1, ABCD-1, DC/B-CK, MDC, MGC34554, SCYA22, STCP-1
Chemokine signaling	CCR4	C-C motif chemokine receptor 4	CC-CKR-4, CD194, CKR4, CMKBR4, ChemR13, HGCN:14099, K5-5, k5-5
Chemokine signaling	CCR6	C-C motif chemokine receptor 6	BN-1, C-C CKR-6, CC-CKR-6, CCR-6, CD196, CKR-L3, CKRL3, CMKBR6, DCR2, DRY-6, DRY6, GPR-CY4, GPR29, GPRCY4, STRL22
Chemokine signaling	CXCL1	C-X-C motif chemokine ligand 1	FSP, GRO1, GROa, MGSA, MGSA-a, NAP-3, SCYB1
Chemokine signaling	CXCR2	C-X-C motif chemokine receptor 2	CD182, CDw128b, CMKAR2, IL8R2, IL8RA, IL8RB
Chemokine signaling	CXCR3	C-X-C motif chemokine receptor 3	CD182, CD183, CKR-L2, CMKAR3, GPR9, IP10-R, Mig-R, MigR
Chemokine signaling	NCF1	neutrophil cytosolic factor 1	NCF1A, NOXO2, SH3PXD1A, p47phox
Chemokine signaling	VEGFA	vascular endothelial growth factor A	MVCD1, VEGF, VEGF-A, VPF
Cytokine signaling	CCR1	C-C motif chemokine receptor 1	CD191, CKR-1, CKR1, CMKBR1, HM145, MIP1aR, SCYAR1
Cytokine signaling	CSF1R	colony stimulating factor 1 receptor	C-FMS, CD115, CSF-1R, CSFR, FIM2, FMS, HDLS, M-CSF-R
Cytokine signaling	CSF2RB	colony stimulating factor 2 receptor beta common subunit	CD131, CDw131, IL3RB, IL5RB, SMDP5
Cytokine signaling	CXCL8	C-X-C motif chemokine ligand 8	3-10C, AMCF-I, GCP-1, GCP1, IL-8, IL8, K60, LECT, LUCT, LYNAP, MDNCF, MONAP, NAF, NAP-1, NAP1, SCYB8, TSG-1, b-ENAP
Cytokine signaling	HGF	hepatocyte growth factor	DFNB39, F-TCF, HGFB, HPTA, SF
Cytokine signaling	IFIT2	interferon induced protein with tetratricopeptide repeats 2	G10P2, GARG-39, IFI-54, IFI-54K, IFI54, IFIT-2, ISG-54 K, ISG-54K, ISG54, P54, cig42
Cytokine signaling	IL10	interleukin 10	CSIF, GVHDS, IL-10, IL10A, TGIF
Cytokine signaling	IL13	interleukin 13	ALRH, BHR1, IL-13, MGC116786, MGC116788, MGC116789, P600
Cytokine signaling	IL1A	interleukin 1 alpha	IL-1A, IL1, IL1-ALPHA, IL1F1
Cytokine signaling	IL21	interleukin 21	CVID11, IL-21, Za11
Cytokine signaling	IL2RA	interleukin 2 receptor subunit alpha	CD25, IDDM10, IL2R, IMD41, TCGFR, p55
Cytokine signaling	IL4	interleukin 4	BCGF-1, BCGF1, BSF-1, BSF1, IL-4, MGC79402
Cytokine signaling	IL6	interleukin 6	BSF-2, BSF2, CDF, HGF, HSF, IFN-beta-2, IFNB2, IL-6
Cytokine signaling	IL7	interleukin 7	IL-7
Cytokine signaling	STAT5A	signal transducer and activator of transcription 5A	MGF, STAT5
Cytokine signaling	TNFSF9	tumor necrosis factor superfamily member 9	4-1BB-L, CD137L, TNLG5A
Dendridic cell	CLEC4C	C-type lectin domain family 4 member C	BDCA2, CD303, CLECSF11, CLECSF7, DLEC, HECL, PRO34150
Dendridic cell	HERC6	HECT and RLD domain containing E3 ubiquitin protein ligase family member 6	FLJ20637
Dendridic cell	IL3RA	interleukin 3 receptor subunit alpha	CD123, IL3R, IL3RAY, IL3RX, IL3RY, hIL-3Ra
Dendridic cell	ITGAX	integrin subunit alpha X	CD11C, CD11c, SLEB6
Dendridic cell	NRP1	neuropilin 1	BDCA4, CD304, NP1, NRP, VEGF165R
Dendridic cell	TLR3	toll like receptor 3	CD283, IIAE2
Dendridic cell	ZBTB46	zinc finger and BTB domain containing 46	BTBD4, BZEL, FLJ13502, RINZF, ZNF340, dJ583P15.7, dJ583P15.8
Dendridic cell,macrophage	CD14	CD14 molecule
Dendridic cell,macrophage	CD209	CD209 molecule	CDSIGN, CLEC4L, DC-SIGN, DC-SIGN1
Dendridic cell,macrophage	CMKLR1	chemerin chemokine-like receptor 1	CHEMERINR, ChemR23, DEZ, RVER1
Dendridic cell,macrophage	IL17F	interleukin 17F	CANDF6, IL-17F, ML-1, ML1
Dendridic cell,macrophage	IL23A	interleukin 23 subunit alpha	IL-23, IL-23A, IL23P19, P19, SGRF
Dendridic cell,macrophage	MRC1	mannose receptor C type 1	CD206, CLEC13D, CLEC13DL, MMR, MRC1L1, bA541I19.1, hMR
Drug target	C10orf54	chromosome 10 open reading frame 54	B7-H5, B7H5, DD1alpha, GI24, PD-1H, PP2135, SISP1, VISTA
Drug target	CD27	CD27 molecule	S152, S152. LPFS2, T14, TNFRSF7, Tp55
Drug target	CD274	CD274 molecule	B7-H, B7-H1, B7H1, PD-L1, PDCD1L1, PDCD1LG1, PDL1
Drug target	CD40	CD40 molecule	Bp50, CDW40, TNFRSF5, p50
Drug target	CTLA4	cytotoxic T-lymphocyte associated protein 4	ALPS5, CD, CD152, CELIAC3, CTLA-4, GRD4, GSE, IDDM12
Drug target	IDO1	indoleamine 23-dioxygenase 1	IDO, IDO-1, INDO
Drug target	IL12A	interleukin 12A	CLMF, IL-12A, NFSK, NKSF1, P35, p35
Drug target	IL12B	interleukin 12B	CLMF, CLMF2, IL-12B, IMD28, IMD29, NKSF, NKSF2
Drug target	IL2	interleukin 2	IL-2, TCGF, lymphokine
Drug target	KIR2DL1	killer cell immunoglobulin like receptor two Ig domains and long cytoplasmic tail 1	47.11, CD158A, KIR-K64, KIR221, KIR2DS1, KIR2DS5, NKAT, NKAT-1, NKAT1, cl-42, nkat1, p58.1
Drug target	KLRD1	killer cell lectin like receptor D1	CD94
Drug target	LAG3	lymphocyte activating 3	CD223
Drug target	MS4A1	membrane spanning 4-domains A1	B1, Bp35, CD20, CVID5, LEU-16, MS4A2, S7
Drug target	PDCD1	programmed cell death 1	CD279, PD-1, PD1, SLEB2, hPD-1, hPD-l, hSLE1
Drug target	PMEL	premelanosome protein	D12S53E, ME20, ME20-M, ME20M, P1, P100, PMEL17, Pmel17, SI, SIL, SILV, gp100
Drug target	SLAMF7	SLAM family member 7	19A, CD319, CRACC, CS1
Drug target	STAT3	signal transducer and activator of transcription 3	ADMIO, ADMIO1, APRF, HIES
Drug target	TLR9	toll like receptor 9	CD289
Drug target	TNFRSF18	tumor necrosis factor receptor superfamily member 18	AITR, CD357, GITR, GITR-D
Drug target	TNFRSF4	tumor necrosis factor receptor superfamily member 4	ACT35, CD134, IMD16, OX40, TXGP1L
Drug target	TNFRSF9	tumor necrosis factor receptor superfamily member 9	4-1BB, CD137, CDw137, ILA
Helper T cells	BATF	basic leucine zipper ATF-like transcription factor	B-ATF, BATF1, SFA-2, SFA2
Helper T cells	CCR2	C-C motif chemokine receptor 2	CC-CKR-2, CCR-2, CCR2A, CCR2B, CD192, CKR2, CKR2A, CKR2B, CMKBR2, FLJ78302, MCP-1-R
Helper T cells	CD4	CD4 molecule	CD4mut
Helper T cells	GATA3	GATA binding protein 3	HDR, HDRS
Helper T cells	IL17A	interleukin 17A	CTLA-8, CTLA8, IL-17, IL-17A, IL17
Helper T cells	RORC	RAR related orphan receptor C	IMD42, NR1F3, RORG, RZR-GAMMA, RZRG, TOR
Helper T cells	STAT4	signal transducer and activator of transcription 4	SLEB11
Helper T cells	STAT6	signal transducer and activator of transcription 6	D12S1644, IL-4-STAT, STAT6B, STAT6C
Housekeeping	ABCF1	ATP binding cassette subfamily F member 1	ABC27, ABC50, EST123147
Housekeeping	G6PD	glucose-6-phosphate dehydrogenase	G6PD1
Housekeeping	GUSB	glucuronidase beta	BG, MPS7
Housekeeping	HMBS	hydroxymethylbilane synthase	PBG-D, PBGD, PORC, UPS
Housekeeping	LMNA	lamin A C	CDCD1, CDDC, CMD1A, CMT2B1, EMD2, FPL, FPLD, FPLD2, HGPS, IDC, LDP1, LFP, LGMD1B, LMN1, LMNC, LMNL1, PRO1
Housekeeping	LRP1	LDL receptor related protein 1	A2MR, APOER, APR, CD91, IGFBP3R, LRP, LRP1A, TGFBR5
Housekeeping	POLR2A	polymerase RNA II subunit A	POLR2, POLRA, RPB1, RPBh1, RPO2, RPOL2, RpIILS, hRPB220, hsRPB1
Housekeeping	SDHA	succinate dehydrogenase complex flavoprotein subunit A	CMD1GG, FP, PGL5, SDH1, SDH2, SDHF
Housekeeping	TBP	TATA-box binding protein	GTF2D, GTF2D1, HDL4, SCA17, TFIID
Housekeeping	TFRC	transferrin receptor	CD71, IMD46, T9, TFR, TFR1, TR, TRFR, p90
Housekeeping	TUBB	tubulin beta class I	CDCBM6, CSCSC1, M40, MGC16435, OK/SW-cl.56, TUBB1, TUBB5, Tubb5
Innate immune response	AXL	AXL receptor tyrosine kinase	ARK, JTK11, Tyro7, UFO
Innate immune response	C1QA	complement component 1 q subcomponent A chain
Innate immune response	C1QB	complement component 1 q subcomponent B chain
Innate immune response	DMBT1	deleted in malignant brain tumors 1	GP340, SAG, muclin
Innate immune response	IFIH1	interferon induced with helicase C domain 1	AGS7, Hlcd, IDDM19, MDA-5, MDA5, RLR-2, SGMRT1
Innate immune response	LCN2	lipocalin 2	24p3, MSFI, NGAL, p25
Innate immune response	LYZ	lysozyme	LYZF1, LZM
Innate immune response	MAPK14	mitogen-activated protein kinase 14	CSBP, CSBP1, CSBP2, CSPB1, EXIP, Mxi2, PRKM14, PRKM15, RK, SAPK2A, p38, p38ALPHA
Innate immune response	MIF	macrophage migration inhibitory factor glycosylation-inhibiting factor	GIF, GLIF, MMIF
Innate immune response	NOS2	nitric oxide synthase 2	HEP-NOS, INOS, NOS, NOS2A, iNOS
Innate immune response	TLR7	toll like receptor 7	TLR7-like
Interferon signaling	DDX58	DEXD H-box helicase 58	DKFZp434J1111, FLJ13599, RIG-I, RIGI, RLR-1, SGMRT2
Interferon signaling	IFI35	interferon induced protein 35	IFP35
Interferon signaling	IFI44L	interferon induced protein 44 like	C1orf29, GS3686
Interferon signaling	IFI6	interferon alpha inducible protein 6	6-16, FAM14C, G1P3, IFI-6-16, IFI616
Interferon signaling	IRF4	interferon regulatory factor 4	LSIRF, MUM1, NF-EM5, SHEP8
Interferon signaling	MX1	MX dynamin like GTPase 1	IFI-78K, IFI78, MX, MxA
Interferon signaling	OAS2	2-5-oligoadenylate synthetase 2
Interferon signaling	OAS3	2-5-oligoadenylate synthetase 3	p100, p100OAS
Leukocyte inhibition	LILRB1	leukocyte immunoglobulin like receptor B1	CD85, CD85J, CD85j, ILT-2, ILT2, LIR-1, LIR1, MIR-7, MIR7, PIR-B, PIRB
Leukocyte inhibition	LST1	leukocyte specific transcript 1	B144, D6S49E, LST-1
Leukocyte migration	ITGAL	integrin subunit alpha L	CD11A, LFA-1, LFA1A
Leukocyte migration	ITGAM	integrin subunit alpha M	CD11B, CD11b, CR3A, MAC-1, MAC1A, MO1A, SLEB6
Leukocyte migration	ITGB7	integrin subunit beta 7
Leukocyte migration	SELL	selectin L	CD62L, LAM-1, c, LECAM1, LEU8, LNHR, LSEL, LYAM1, Leu-8, Lyam-1, PLNHR, TQ1, hLHRc
Leukocyte migration	VCAM1	vascular cell adhesion molecule 1	CD106, INCAM-100
Lymphocyte activation	SH2D1A	SH2 domain containing 1A	DSHP, EBVS, IMD5, LYP, MTCP1, SAP, SAP/SH2D1A, XLP, XLPD, XLPD1
Lymphocyte activation	SH2D1B	SH2 domain containing 1B	EAT2
Lymphocyte development	IKZF1	IKAROS family zinc finger 1	CVID13, Hs.54452, IK1, IKAROS, LYF1, LyF-1, PPP1R92, PRO0758, ZNFN1A1, hIk-1
Lymphocyte development	IKZF2	IKAROS family zinc finger 2	ANF1A2, HELIOS, Helios, ZNF1A2, ZNFN1A2
Lymphocyte development	IKZF4	IKAROS family zinc finger 4	EOS, Eos, ZNFN1A4
Lymphocyte infiltrate	CCL18	C-C motif chemokine ligand 18	AMAC-1, AMAC1, CKb7, DC-CK1, DCCK1, MIP-4, PARC, SCYA18
Lymphocyte infiltrate	CCL2	C-C motif chemokine ligand 2	GDCF-2, HC11, HSMCR30, MCAF, MCP-1, MCP1, MGC9434, SCYA2, SMC-CF
Lymphocyte infiltrate	CCL21	C-C motif chemokine ligand 21	6Ckine, CKb9, ECL, SCYA21, SLC, TCA4, exodus-2
Lymphocyte infiltrate	CCL3	C-C motif chemokine ligand 3	G0S19-1, LD78ALPHA, MIP-1-alpha, MIP1A, SCYA3
Lymphocyte infiltrate	CCL4	C-C motif chemokine ligand 4	ACT2, AT744.1, Act-2, G-26, HC21, LAG-1, LAG1, MIP-1-beta, MIP1B, MIP1B1, SCYA2, SCYA4
Lymphocyte infiltrate	CCL5	C-C motif chemokine ligand 5	D17S136E, MGC17164, RANTES, SCYA5, SIS-delta, SISd, TCP228, eoCP
Lymphocyte infiltrate	CCR5	C-C motif chemokine receptor 5 gene pseudogene	CC-CKR-5, CCCKR5, CCR-5, CD195, CKR-5, CKR5, CMKBR5, IDDM22
Lymphocyte infiltrate	CD2	CD2 molecule	LFA-2, SRBC, T11
Lymphocyte infiltrate	CD37	CD37 molecule	GP52-40, TSPAN26
Lymphocyte infiltrate	CD52	CD52 molecule	CDW52
Lymphocyte infiltrate	CD63	CD63 molecule	LAMP-3, ME491, MLA1, OMA81H, TSPAN30
Lymphocyte infiltrate	CORO1A	coronin 1A	CLABP, CLIPINA, HCORO1, IMD8, TACO, coronin-1, p57
Lymphocyte infiltrate	CTSS	cathepsin S
Lymphocyte infiltrate	CX3CR1	C-X3-C motif chemokine receptor 1
Lymphocyte infiltrate	CX3CR1	C-X3-C motif chemokine receptor 1	CCRL1, CMKBRL1, CMKDR1, GPR13, GPRV28, V28
Lymphocyte infiltrate	CX3CR1	C-X3-C motif chemokine receptor 1
Lymphocyte infiltrate	CX3CR1	C-X3-C motif chemokine receptor 1
Lymphocyte infiltrate	CXCR4	C-X-C motif chemokine receptor 4	CD184, D2S201E, FB22, HM89, HSY3RR, LAP-3, LAP3, LCR1, LESTR, NPY3R, NPYR, NPYRL, NPYY3R, WHIM, WHIMS, fusin
Lymphocyte infiltrate	CXCR6	C-X-C motif chemokine receptor 6	BONZO, CD186, STRL33, TYMSTR
Lymphocyte infiltrate	FCER1G	Fc fragment of IgE receptor Ig	FCRG
Lymphocyte infiltrate	FYB	FYN binding protein	ADAP, FYB-120/130, PRO0823, SLAP-130, SLAP130
Lymphocyte infiltrate	GZMA	granzyme A	CTLA3, HFSP
Lymphocyte infiltrate	GZMB	granzyme B	CCPI, CGL-1, CGL1, CSP-B, CSPB, CTLA1, CTSGL1, HLP, SECT
Lymphocyte infiltrate	GZMH	granzyme H	CCP-X, CGL-2, CSP-C, CTLA1, CTSGL2
Lymphocyte infiltrate	GZMK	granzyme K	PRSS, TRYP2
Lymphocyte infiltrate	IGSF6	immunoglobulin superfamily member 6	DORA
Lymphocyte infiltrate	IL10RA	interleukin 10 receptor subunit alpha	CD210, CD210a, CDW210A, HIL-10R, IL-10R1, IL10R
Lymphocyte infiltrate	IL2RG	interleukin 2 receptor subunit gamma	CD132, CIDX, IL-2RG, IMD4, P64, SCIDX, SCIDX1
Lymphocyte infiltrate	ITGB2	integrin subunit beta 2	CD18, LAD, LCAMB, LFA-1, MAC-1, MF17, MFI7
Lymphocyte infiltrate	JAML	junction adhesion molecule like	AMICA, AMICA1, CREA7-1, CREA7-4, Gm638
Lymphocyte infiltrate	LAMP1	lysosomal associated membrane protein 1	CD107a, LAMPA, LGP120
Lymphocyte infiltrate	LAPTM5	lysosomal protein transmembrane 5	CLAST6
Lymphocyte infiltrate	LILRB2	leukocyte immunoglobulin like receptor B2	CD85D, CD85d, ILT-4, ILT4, LIR-2, LIR2, MIR-10, MIR10
Lymphocyte infiltrate	LY9	lymphocyte antigen 9	CD229, SLAMF3, hly9, mLY9
Lymphocyte infiltrate	NKG7	natural killer cell granule protein 7	GIG1, GMP-17, p15-TIA-1
Lymphocyte infiltrate	PTPN7	protein tyrosine phosphatase non-receptor type 7	BPTP-4, HEPTP, LC-PTP, LPTP, PTPNI
Lymphocyte infiltrate	PTPRC	protein tyrosine phosphatase receptor type C	B220, CD45, CD45R, GP180, L-CA, LCA, LY5, T200
Lymphocyte infiltrate	SAMHD1	SAM and HD domain containing deoxynucleoside triphosphate triphosphohydrolase 1	AGS5, CHBL2, DCIP, HDDC1, MOP-5, Mg11, SBBI88
Lymphocyte infiltrate	SIT1	signaling threshold regulating transmembrane adaptor 1	SIT, SIT-R
Lymphocyte infiltrate	SLAMF8	SLAM family member 8	BLAME, CD353, SBBI42
Lymphocyte infiltrate	SRGN	serglycin	PPG, PRG, PRG1
Lymphocyte infiltrate	TAGAP	T-cell activation RhoGTPase activating protein	ARHGAP47, FKSG15, FLJ32631, IDDM21, TAGAP1
Lymphocyte infiltrate	TARP	TCR gamma alternate reading frame protein	CD3G, TCRG, TCRGC1, TCRGC2, TCRGV
Lymphocyte infiltrate	TLR8	toll like receptor 8	CD288
Lymphocyte infiltrate	TNFAIP8	TNF alpha induced protein 8	GG2-1, MDC-3.13, NDED, SCC-S2, SCCS2
Lymphocyte infiltrate	TYROBP	TYRO protein tyrosine kinase binding protein	DAP12, KARAP, PLO-SL, PLOSL
Macrophage	AIF1	allograft inflammatory factor 1	AIF-1, Em:AF129756.17, IBA1, IRT-1, IRT1
Macrophage	ALOX15B	arachidonate 15-lipoxygenase type B	15-LOX-2
Macrophage	CD163	CD163 molecule	M130, MM130, SCARI1
Macrophage	CD68	CD68 molecule	DKFZp686M18236, GP110, LAMP4, SCARD1, macrosialin
Macrophage	FCGR3A	Fc fragment of IgG receptor IIIa	CD16, CD16A, CD16a, FCG3, FCGR3, FCGRIII, FCR-10, FCRIII, FCRIIIA, IGFR3, IMD20
Myeloid marker	ARG1	arginase 1
Myeloid marker	CD33	CD33 molecule	FLJ00391, SIGLEC-3, SIGLEC3, p67
Myeloid marker	CEACAM8	carcinoembryonic antigen related cell adhesion molecule 8	CD66b, CD67, CGM6, NCA-95
Myeloid marker	MPO	myeloperoxidase
Myeloid marker,MDSC	S100A8	S100 calcium binding protein A8	60B8AG, CAGA, CFAG, CGLA, CP-10, L1Ag, MA387, MIF, MRP8, NIF, P8
Myeloid marker,MDSC	S100A9	S100 calcium binding protein A9	60B8AG, CAGB, CFAG, CGLB, L1AG, LIAG, MAC387, MIF, MRP14, NIF, P14
Myeloid marker,stem cell	FUT4	fucosyltransferase 4	CD15, ELFT, FCT3A, FUC-TIV, FUTIV, LeX, SSEA-1
Neutrophil	CA4	carbonic anhydrase 4	CAIV, Car4, RP17
Neutrophil	DGAT2	diacylglycerol O-acyltransferase 2	ARAT, GS1999FULL, HMFN1045
Neutrophil	KREMEN1	kringle containing transmembrane protein 1	KREMEN, KRM1
Neutrophil	LRG1	leucine rich alpha-2-glycoprotein 1	HMFT1766, LRG
Neutrophil	PYGL	phosphorylase glycogen liver	GSD6
NK activation	B3GAT1	beta-13-glucuronyltransferase 1	CD57, GLCATP, GLCUATP, GlcAT-P, HNK-1, HNK1, LEU7, NK-1, NK1
NK activation	FCGR3B	Fc fragment of IgG receptor IIIb	CD16, CD16b, FCG3, FCGR3, FCR-10, FCRIII, FCRIIIb
NK activation	GNLY	granulysin	D2S69E, LAG-2, LAG2, NKG5, TLA519
NK activation	KLRB1	killer cell lectin like receptor B1	CD161, CLEC5B, NKR, NKR-P1, NKR-P1A, NKRP1A, hNKR-P1A
NK activation	KLRF1	killer cell lectin like receptor F1	CLEC5C, NKp80
NK activation	KLRG1	killer cell lectin like receptor G1	2F1, CLEC15A, MAFA, MAFA-2F1, MAFA-L, MAFA-LIKE
NK activation	KLRK1	killer cell lectin like receptor K1	CD314, D12S2489E, KLR, NKG2-D, NKG2D
NK activation	PRF1	perforin 1	FLH2, HPLH2, P1, PFN1, PFP
NK cell marker	KIR2DL2	killer cell immunoglobulin like receptor two Ig domains and long cytoplasmic tail 2	CD158B1, CD158b, CD158k, NKAT-6, NKAT6, cl-43, nkat6, p58.2
NK cell marker	KIR2DL3	killer cell immunoglobulin like receptor two Ig domains and long cytoplasmic tail 3	CD158B2, CD158b, GL183, KIR-023GB, KIR-K7b, KIR-K7c, KIR2DS3, KIR2DS5, KIRCL23, NKAT, NKAT2, NKAT2A, NKAT2B, cl-6, nkat2, nkat2a, nkat2b, p58
NK cell marker	NCR1	natural cytotoxicity triggering receptor 1	CD335, LY94, NK-p46, NKP46
NK cell marker	NCR3	natural cytotoxicity triggering receptor 3	1C7, CD337, LY117, MALS, NKp30
PD-1 signaling	NFATC1	nuclear factor of activated T-cells 1	NF-ATC, NF-ATc1.2, NFAT2, NFATc
PD-1 signaling	PRDM1	PR domain 1	BLIMP1, PRDI-BF1
PD-1 signaling,tumor marker	FOXO1	forkhead box O1	FKH1, FKHR, FOXO1A
PD-1 signaling,tumor marker	HIF1A	hypoxia inducible factor 1 alpha subunit	HIF-1-alpha, HIF-1A, HIF-1alpha, HIF1, HIF1-ALPHA, MOP1, PASD8, bHLHe78
PD-1 signaling,tumor marker	MTOR	mechanistic target of rapamycin	FLJ44809, FRAP, FRAP1, FRAP2, RAFT1, RAPT1, SKS
PD-1 signaling,tumor marker	PIK3CA	phosphatidylinositol-45-bisphosphate 3-kinase catalytic subunit alpha	CLOVE, CWS5, MCAP, MCM, MCMTC, PI3K, PI3K-alpha, p110-alpha
PD-1 signaling,tumor marker	PIK3CD	phosphatidylinositol-45-bisphosphate 3-kinase catalytic subunit delta	APDS, IMD14, P110DELTA, PI3K, p110D
PD-1 signaling,tumor marker	PTEN	phosphatase and tensin homolog	10q23del, BZS, CWS1, DEC, GLM2, MHAM, MMAC1, PTEN1, TEP1
PD-1 signaling,tumor marker	PTPN11	protein tyrosine phosphatase non-receptor type 11	BPTP3, CFC, JMML, METCDS, NS1, PTP-1D, PTP2C, SH-PTP2, SH-PTP3, SHP-2, SHP2
Proliferation	BUB1	BUB1 mitotic checkpoint serine threonine kinase	BUB1A, BUB1L, hBUB1
Proliferation	CCNB2	cyclin B2	HsT17299
Proliferation	CDK1	cyclin-dependent kinase 1	CDC2, CDC28A, P34CDC2
Proliferation	CDKN3	cyclin-dependent kinase inhibitor 3	CDI1, CIP2, KAP, KAP1
Proliferation	FOXM1	forkhead box M1	FKHL16, FOXM1B, HFH-11, HFH11, HNF-3, INS-1, MPHOSPH2, MPP-2, MPP2, PIG29, TGT3, TRIDENT, trident
Proliferation	KIAA0101	KIAA0101	L5, NS5ATP9, OEATC, OEATC-1, OEATC1, PAF, PAF15, p15(PAF), p15/PAF, p15PAF
Proliferation	MAD2L1	MAD2 mitotic arrest deficient-like 1 yeast	HSMAD2, MAD2
Proliferation	MELK	maternal embryonic leucine zipper kinase	HPK38, KIAA0175
Proliferation	MKI67	marker of proliferation Ki-67	KIA, MIB-, MIB-1, PPP1R105
Proliferation	TOP2A	topoisomerase DNA II alpha	TOP2, TP2A
T cell differentiation	EGR2	early growth response 2	AT591, CMT1D, CMT4E, KROX20
T cell differentiation	LEXM	lymphocyte expansion molecule	C1orf177, FLJ40201, LEM
T cell receptor signaling	CBLB	Cbl proto-oncogene B	Cbl-b, Nbla00127, RNF56
T cell receptor signaling	CD40LG	CD40 ligand	CD154, CD40L, HIGM1, IGM, IMD3, T-BAM, TNFSF5, TRAP, gp39, hCD40L
T cell receptor signaling	IFNA17	interferon alpha 17	IFN-alphaI, IFNA, INFA, LEIF2C1
T cell receptor signaling	NFKBIA	NFKB inhibitor alpha	IKBA, IkappaBalpha, MAD-3, NFKBI
T cell receptor signaling	PTPN6	protein tyrosine phosphatase non-receptor type 6	HCP, HCPH, HPTP1C, PTP-1C, SH-PTP1, SHP-1, SHP-1L, SHP1
T cell receptor signaling	ZAP70	zeta chain of T cell receptor associated protein kinase 70kDa	ADMIO2, IMD48, SRK, STCD, STD, TZK, ZAP-70
T cell regulation	EBI3	Epstein-Barr virus induced 3	IL-27B, IL27B
T cell regulation	FOXP3	forkhead box P3	AIID, DIETER, IPEX, JM2, PIDX, SCURFIN, XPID
T cell regulation	ID2	inhibitor of DNA binding 2 HLH protein	GIG8, ID2A, ID2H, bHLHb26
T cell regulation	ID3	inhibitor of DNA binding 3 HLH protein	HEIR-1, bHLHb25
T cell regulation	IL15	interleukin 15	IL-15, MGC9721
T cell regulation	IL18	interleukin 18	IGIF, IL-18, IL-1g, IL1F4
T cell regulation	IL22	interleukin 22	IL-21, IL-22, IL-D110, IL-TIF, ILTIF, MGC79382, MGC79384, TIFIL-23, TIFa, zcyto18
T cell regulation	M6PR	mannose-6-phosphate receptor cation dependent	CD-M6PR, CD-MPR, MPR 46, MPR-46, MPR46, SMPR
T cell regulation,trafficking	KLF2	Kruppel like factor 2	LKLF
TCR coexpression	CCR7	C-C motif chemokine receptor 7	BLR2, CC-CKR-7, CCR-7, CD197, CDw197, CMKBR7, EBI1
TCR coexpression	CD247	CD247 molecule	CD3-ZETA, CD3H, CD3Q, CD3Z, IMD25, T3Z, TCRZ
TCR coexpression	CD3D	CD3d molecule	CD3-DELTA, IMD19, T3D
TCR coexpression	CD3E	CD3e molecule	IMD18, T3E, TCRE
TCR coexpression	CD3G	CD3g molecule	CD3-GAMMA, IMD17, T3G
TCR coexpression	CD6	CD6 molecule	TP120, Tp120
TCR coexpression	CD8A	CD8a molecule	CD8, Leu2, MAL, p32
TCR coexpression	CD8B	CD8b molecule	CD8B1, LEU2, LY3, LYT3, P37
TCR coexpression	CRTAM	cytotoxic and regulatory T-cell molecule	CD355
TCR coexpression	GPR18	G protein-coupled receptor 18
TCR coexpression	GRAP2	GRB2-related adaptor protein 2	GADS, GRAP-2, GRB2L, GRBLG, GRID, GRPL, GrbX, Grf40, Mona, P38
TCR coexpression	IKZF3	IKAROS family zinc finger 3	AIO, AIOLOS, Aiolos, ZNFN1A3
TCR coexpression	IL2RB	interleukin 2 receptor subunit beta	CD122, IL15RB, P70-75
TCR coexpression	IL7R	interleukin 7 receptor	CD127, CDW127, IL-7R-alpha, IL7RA, ILRA
TCR coexpression	ITK	IL2 inducible T-cell kinase	EMT, LPFS1, LYK, PSCTK2
TCR coexpression	LAMP3	lysosomal associated membrane protein 3	CD208, DC LAMP, DC-LAMP, DCLAMP, LAMP, LAMP-3, TSC403
TCR coexpression	LCK	LCK proto-oncogene Src family tyrosine kinase	IMD22, LSK, YT16, p56lck, pp58lck
TCR coexpression	PTPRCAP	protein tyrosine phosphatase receptor type C associated protein	CD45-AP, LPAP
TCR coexpression	TIGIT	T-cell immunoreceptor with Ig and ITIM domains	DKFZp667A205, FLJ39873, VSIG9, VSTM3, WUCAM
Tumor antigen	BAGE	B melanoma antigen	BAGE1, CT2.1
Tumor antigen	CTAG1B	cancer testis antigen 1B	CT6.1, CTAG, CTAG1, ESO1, LAGE-2, LAGE2A, LAGE2B, NY-ESO-1
Tumor antigen	CTAG2	cancer testis antigen 2	CAMEL, CT2, CT6.2, CT6.2a, CT6.2b, ESO2, LAGE-1, LAGE-1a, LAGE-1b, LAGE1, LAGE2B, MGC138724, MGC3803
Tumor antigen	GAGE1,GAGE12I,GAGE12F	G antigen 1	CT4.1, GAGE-1
Tumor antigen	GAGE10	G antigen 10	GAGE-10, OTTHUMG00000024136
Tumor antigen	GAGE12J	G antigen 12J	GAGE11, OTTHUMG00000024137
Tumor antigen	GAGE13	G antigen 13	GAGE-12A, GAGE-13, GAGE12A, OTTHUMG00000024138
Tumor antigen	GAGE2C,GAGE2A,GAGE2E	G antigen 2C	CT4.2, GAGE-2, GAGE-2A, GAGE2
Tumor antigen	MAGEA1	MAGE family member A1	CT1.1, MAGE1, MGC9326
Tumor antigen	MAGEA10	MAGE family member A10	CT1.10, MAGE10, MGC10599
Tumor antigen	MAGEA12	MAGE family member A12	CT1.12, MAGE12
Tumor antigen	MAGEA3	MAGE family member A3	CT1.3, HIP8, HYPD, MAGE3, MAGEA6, MGC14613
Tumor antigen	MAGEA4	MAGE family member A4	CT1.4, MAGE-41, MAGE-X2, MAGE4, MAGE4A, MAGE4B, MGC21336
Tumor antigen	MAGEC2	MAGE family member C2	CT10, HCA587, MAGE-C2, MAGEE1
Tumor antigen	MLANA	melan-A	MART-1, MART1
Tumor antigen	SSX2	SSX family member 2	CT5.2, CT5.2A, CT5.2a, HD21, HOM-MEL-40, MGC119055, MGC15364, MGC3884, SSX
Tumor antigen	XAGE1B	X antigen family member 1B	CT12.1, CT12.1A, CT12.1B, CT12.1b, CTP9, GAGED2, XAGE-1, XAGE1, XAGE1A
Tumor marker	AKT1	AKT serine threonine kinase 1	AKT, CWS6, PKB, PKB-ALPHA, PRKBA, RAC, RAC-ALPHA
Tumor marker	BRCA1	BRCA1 DNA repair associated	BRCAI, BRCC1, BROVCA1, FANCS, IRIS, PNCA4, PPP1R53, PSCP, RNF53
Tumor marker	BRCA2	BRCA2 DNA repair associated	BRCC2, BROVCA2, FACD, FAD, FAD1, FANCD, FANCD1, GLM3, PNCA2, XRCC11
Tumor marker	CDKN2A	cyclin-dependent kinase inhibitor 2A	ARF, CDK4I, CDKN2, CMM2, INK4, INK4A, INK4a, MLM, MTS-1, MTS1, P14, P14ARF, P16, P16-INK4A, P16INK4, P16INK4A, P19, P19ARF, TP16, p14, p14ARF, p16, p16INK4a, p19, p19Arf
Tumor marker	EFNA4	ephrin A4	EFL4, EPLG4, LERK4
Tumor marker	EGFR	epidermal growth factor receptor	ERBB, ERBB1, HER1, NISBD2, PIG61, mENA
Tumor marker	EGR3	early growth response 3	EGR-3, PILOT
Tumor marker	IRS1	insulin receptor substrate 1	HIRS-1
Tumor marker	KRT5	keratin 5	CK5, DDD, DDD1, EBS2, K5, KRT5A
Tumor marker	KRT7	keratin 7	CK7, K2C7, K7, SCL
Tumor marker	MAPK1	mitogen-activated protein kinase 1	ERK, ERK-2, ERK2, ERT1, MAPK2, P42MAPK, PRKM1, PRKM2, p38, p40, p41, p41mapk, p42-MAPK
Tumor marker	MMP2	matrix metallopeptidase 2	CLG4, CLG4A, MMP-2, MMP-II, MONA, TBE-1
Tumor marker	MMP9	matrix metallopeptidase 9	CLG4B, GELB, MANDP2, MMP-9
Tumor marker	MYC	v-myc avian myelocytomatosis viral oncogene homolog	MRTL, MYCC, bHLHe39, c-Myc
Tumor marker	NOTCH3	notch 3	CADASIL, CADASIL1, CASIL, IMF2, LMNS
Tumor marker	PGF	placental growth factor	D12S1900, PGFL, PIGF, PLGF, PlGF, PlGF-2, SHGC-10760
Tumor marker	PTGS2	prostaglandin-endoperoxide synthase 2	COX-2, COX2, GRIPGHS, PGG/HS, PGHS-2, PHS-2, hCox-2
Tumor marker	PTK7	protein tyrosine kinase 7 inactive	CCK-4, CCK4
Tumor marker	RB1	RB transcriptional corepressor 1	OSRC, PPP1R130, RB, p105-Rb, pRb, pp110
Tumor marker	RPS6	ribosomal protein S6	S6
Tumor marker	TCF7	transcription factor 7 T-cell specific HMG-box	TCF-1
Tumor marker	TP63	tumor protein p63	AIS, B(p51A), B(p51B), EEC3, KET, LMS, NBP, OFC8, RHS, SHFM4, TP53CP, TP53L, TP73L, p40, p51, p53CP, p63, p73H, p73L
Tumor marker	TRIM29	tripartite motif containing 29	ATDC, FLJ36085
Tumor marker,stemness	SNAI1	snail family transcriptional repressor 1	SLUGH2, SNA, SNAH, SNAIL, SNAIL1, dJ710H13.1
Tumor marker,stemness	SNAI2	snail family transcriptional repressor 2	SLUG, SLUGH1, SNAIL2, WS2D
Tumor marker,stemness	TWIST1	twist family bHLH transcription factor 1	ACS3, BPES2, BPES3, CRS, CRS1, CSO, H-twist, SCS, TWIST, bHLHa38
Tumor marker,stemness	ZEB1	zinc finger E-box binding homeobox 1	AREB6, BZP, DELTAEF1, FECD6, NIL-2-A, NIL2A, PPCD3, TCF8, ZEB, ZFHEP, ZFHX1A, Zfhep, Zfhx1a
Type I interferon signaling	BST2	bone marrow stromal cell antigen 2	CD317, TETHERIN, tetherin
Type I interferon signaling	IFI27	interferon alpha inducible protein 27	FAM14D, ISG12, ISG12A, P27
Type I interferon signaling	IFIT1	interferon induced protein with tetratricopeptide repeats 1	C56, G10P1, GARG-16, IFI-56, IFI-56K, IFI56, IFIT-1, IFNAI1, ISG56, P56, RNM561
Type I interferon signaling	IFIT3	interferon induced protein with tetratricopeptide repeats 3	CIG-49, GARG-49, IFI60, IFIT4, IRG2, ISG60, P60, RIG-G, cig41
Type I interferon signaling	IFITM1	interferon induced transmembrane protein 1	9-27, CD225, DSPA2a, IFI17, LEU13
Type I interferon signaling	IFITM2	interferon induced transmembrane protein 2	1-8D, DSPA2c
Type I interferon signaling	ISG15	ISG15 ubiquitin-like modifier	G1P2, IFI15, IMD38, IP17, UCRP, hUCRP
Type I interferon signaling	ISG20	interferon stimulated exonuclease gene 20	CD25, HEM45
Type II interferon signaling	BCL6	B-cell CLL lymphoma 6	BCL5, BCL6A, LAZ3, ZBTB27, ZNF51
Type II interferon signaling	CIITA	class II major histocompatibility complex transactivator	C2TA, CIITAIV, MHC2TA, NLRA
Type II interferon signaling	CX3CL1	C-X3-C motif chemokine ligand 1	ABCD-3, C3Xkine, CXC3, CXC3C, NTN, NTT, SCYD1, fractalkine, neurotactin
Type II interferon signaling	CXCL10	C-X-C motif chemokine ligand 10	C7, IFI10, INP10, IP-10, SCYB10, crg-2, gIP-10, mob-1
Type II interferon signaling	CXCL11	C-X-C motif chemokine ligand 11	H174, I-TAC, IP-9, IP9, SCYB11, SCYB9B, b-R1
Type II interferon signaling	CXCL13	C-X-C motif chemokine ligand 13	ANGIE, ANGIE2, BCA-1, BCA1, BLC, BLR1L, SCYB13
Type II interferon signaling	CXCL9	C-X-C motif chemokine ligand 9	CMK, Humig, MIG, SCYB9, crg-10
Type II interferon signaling	CXCR5	C-X-C motif chemokine receptor 5	BLR1, CD185, MDR15
Type II interferon signaling	CYBB	cytochrome b-245 beta chain	AMCBX2, CGD, GP91-1, GP91-PHOX, GP91PHOX, IMD34, NOX2, p91-PHOX
Type II interferon signaling	EIF2AK2	eukaryotic translation initiation factor 2 alpha kinase 2	EIF2AK1, PKR, PPP1R83, PRKR
Type II interferon signaling	FASLG	Fas ligand	ALPS1B, APT1LG1, APTL, CD178, CD95-L, CD95L, FASL, FasL, TNFSF6, TNLG1A
Type II interferon signaling	GBP1	guanylate binding protein 1
Type II interferon signaling	ICAM1	intercellular adhesion molecule 1	BB2, CD54, P3.58
Type II interferon signaling	IFNB1	interferon beta 1	IFB, IFF, IFN-beta, IFNB
Type II interferon signaling	IFNG	interferon gamma	IFG, IFI
Type II interferon signaling	IL1B	interleukin 1 beta	IL-1, IL-1B, IL1-BETA, IL1F2
Type II interferon signaling	IRF1	interferon regulatory factor 1	IRF-1, MAR
Type II interferon signaling	IRF9	interferon regulatory factor 9	IRF-9, ISGF3, ISGF3G, p48
Type II interferon signaling	OAS1	2-5-oligoadenylate synthetase 1	E18/E16, IFI-4, OIAS, OIASI
Type II interferon signaling	PSMB9	proteasome subunit beta 9	LMP2, PSMB6i, RING12, beta1i
Type II interferon signaling	STAT1	signal transducer and activator of transcription 1	CANDF7, IMD31A, IMD31B, IMD31C, ISGF-3, STAT91
Type II interferon signaling	TAP1	transporter 1 ATP-binding cassette sub-family B MDR TAP	ABC17, ABCB2, APT1, D6S114E, PSF-1, PSF1, RING4, TAP1*0102N, TAP1N
Type II interferon signaling	TBX21	T-box 21	T-PET, T-bet, TBET, TBLYM

## Sheet: Table S3
Gene function	Low.v.Med.padj	Low.v.High.padj	Med.v.High.padj	PoorDC	MediumDC	HighDC	LowDC	LowNDC	MediumDC	MediumNDC	HighDC	HighNDC	Total pts
Proliferation	0.00919519	0.0821613	0.0646258	0	0.454545	0.2	0	13	15	18	6	24	76
Antigen_processing	0.0795626	0.41902	0.186015	0.0714286	0.386364	0.166667	1	13	17	27	3	15	76
Dendridic_cell	0.0902863	0.226736	0.245424	0	0.365854	0.230769	0	9	15	26	6	20	76	All pairwise comparisons within a biological function were corrected for multiple hypothesis testing using "holmes" adjustment
Leukocyte_inhibition	0.271537	0.121573	0.445052	0.0714286	0.269231	0.361111	1	13	7	19	13	23	76
Myeloid_marker.MDSC	0.317668	0.355379	0.265176	0	0.416667	0.22449	0	3	10	14	11	38	76
B_cell_receptor_signaling	0.347747	0.760085	0.760085	0.133333	0.351351	0.25	2	13	13	24	6	18	76
PD.1_signaling.tumor_marker	0.398934	0.414237	0.777932	0.5	0.236842	0.266667	4	4	9	29	8	22	76
NK_activation	0.56732	1	1	0.416667	0.227273	0.3	5	7	10	34	6	14	76
NK_cell_marker	0.56769	0.703811	0.703811	0.217391	0.357143	0.5	10	36	10	18	1	1	76
Interferon_signaling	0.568009	0.335338	0.568009	0.1	0.242424	0.363636	1	9	8	25	12	21	76
B_cell_marker	0.573922	0.522589	0.522589	0.166667	0.243902	0.391304	2	10	10	31	9	14	76
Neutrophil	0.611234	0.611234	0.956462	0	0.293103	0.285714	0	4	17	41	4	10	76
Dendridic_cell.macrophage	0.615435	0.364719	0.615435	0.142857	0.276596	0.4	2	12	13	34	6	9	76
T_cell_differentiation	0.658607	0.60917	0.658607	0.2	0.257143	0.380952	4	16	9	26	8	13	76
Myeloid_marker	0.727433	0.702337	0.727433	0.216216	0.3125	0.428571	8	29	10	22	3	4	76
Antigen_presentation	0.732072	0.732072	0.384953	0.294118	0.178571	0.354839	5	12	5	23	11	20	76
Housekeeping	0.742733	NA	0.742733	0	0.287671	0	0	1	21	52	0	2	76
Lymphocyte_infiltrate	0.742971	0.667029	0.667029	0.181818	0.228571	0.366667	2	9	8	27	11	19	76
T_cell_regulation	0.792288	0.792288	0.512933	0.25	0.310345	0.1	2	6	18	40	1	9	76
T_cell_regulation.trafficking	0.863032	0.74794	0.645391	0.214286	0.190476	0.341463	3	11	4	17	14	27	76
Myeloid_marker.stem_cell	0.865535	0.58465	0.865535	0.4	0.28	0.222222	6	9	7	18	8	28	76
Innate_immune_response	0.912308	0.149448	0.149448	0.333333	0.311475	0	2	4	19	42	0	9	76
Drug_target	0.914421	0.914421	0.914421	0.1875	0.285714	0.363636	3	13	14	35	4	7	76
TCR_coexpression	0.956956	0.687197	0.66745	0.235294	0.228571	0.375	4	13	8	27	9	15	76
Lymphocyte_activation	0.96575	0.96575	0.96575	0.227273	0.257143	0.368421	5	17	9	26	7	12	76
Leukocyte_migration	0.99699	0.99699	0.381753	0.272727	0.214286	0.391304	3	8	9	33	9	14	76
Adhesion.migration	1	1	1	0.333333	0.258621	0.333333	1	2	15	43	5	10	76
Apoptosis	1	1	1	0.307692	0.294118	0.166667	4	9	15	36	2	10	76
Checkpoint_pathway	1	1	1	0.181818	0.285714	0.3125	2	9	14	35	5	11	76
Chemokine_signaling	1	1	1	0.142857	0.311111	0.25	1	6	14	31	6	18	76
Cytokine_signaling	1	1	1	0.222222	0.285714	0.272727	2	7	16	40	3	8	76
Helper_T_cells	1	1	1	0.3	0.28	0.25	3	7	14	36	4	12	76
Lymphocyte_development	1	1	1	0.333333	0.292683	0.241379	2	4	12	29	7	22	76
Macrophage	1	1	1	0.25	0.241379	0.307692	2	6	7	22	12	27	76
PD.1_signaling	1	1	1	0.333333	0.297297	0.222222	4	8	11	26	6	21	76
T_cell_receptor_signaling	1	1	1	0.25	0.266667	0.304348	2	6	12	33	7	16	76
Tumor_marker.stemness	1	1	1	0.230769	0.325	0.217391	3	10	13	27	5	18	76
Type_I_interferon_signaling	1	1	1	0.285714	0.272727	0.277778	2	5	9	24	10	26	76
Type_II_interferon_signaling	1	1	0.641463	0.3	0.219512	0.36	3	7	9	32	9	16	76

## Sheet: Table S4
Gene function	Low.v.Med.padj	Low.v.High.padj	Med.v.High.padj	PoorDC	MediumDC	HighDC	LowDC	LowNDC	MediumDC	MediumNDC	HighDC	HighNDC	Total pts
Proliferation	0.0228997	0.697203	0.0225851	0.173913	0.488889	0.214286	4	19	22	23	9	33	110
Interferon_signaling	0.0673036	0.0419937	0.558726	0.0625	0.333333	0.391304	1	15	16	32	18	28	110
Antigen_processing	0.101347	0.101347	0.98807	0.105263	0.362069	0.363636	2	17	21	37	12	21	110	All pairwise comparisons within a biological function were corrected for multiple hypothesis testing using "holmes" adjustment
B_cell_receptor_signaling	0.322427	0.467596	0.640145	0.181818	0.372549	0.324324	4	18	19	32	12	25	110
Dendridic_cell.macrophage	0.323452	0.323452	0.862895	0.173913	0.352113	0.375	4	19	25	46	6	10	110
Dendridic_cell	0.337716	0.402225	0.627548	0.142857	0.365385	0.318182	2	12	19	33	14	30	110
Myeloid_marker.stem_cell	0.345309	0.274108	0.827305	0.47619	0.294118	0.272727	10	11	10	24	15	40	110
B_cell_marker	0.393561	0.18429	0.393561	0.142857	0.293103	0.421053	2	12	17	41	16	22	110
Leukocyte_inhibition	0.411137	0.0730302	0.411137	0.16	0.285714	0.42	4	21	10	25	21	29	110
Antigen_presentation	0.431408	0.431408	0.0525015	0.32	0.184211	0.425532	8	17	7	31	20	27	110
T_cell_regulation.trafficking	0.537336	0.537336	0.0872245	0.263158	0.172414	0.403226	5	14	5	24	25	37	110
Chemokine_signaling	0.551707	0.551707	0.567864	0.125	0.311475	0.365854	1	7	19	42	15	26	110
T_cell_differentiation	0.588532	0.39324	0.588532	0.214286	0.326531	0.393939	6	22	16	33	13	20	110
Housekeeping	0.652549	NA	0.652549	0	0.327103	0	0	1	35	72	0	2	110
NK_cell_marker	0.672939	0.672939	0.672939	0.265625	0.375	0.5	17	47	15	25	3	3	110
Lymphocyte_activation	0.673881	0.314696	0.381683	0.242424	0.285714	0.428571	8	25	12	30	15	20	110
NK_activation	0.679957	0.865264	0.417294	0.375	0.254237	0.4	6	10	15	44	14	21	110
Neutrophil	0.701026	0.557941	0.701026	0.142857	0.309524	0.421053	1	6	26	58	8	11	110
Type_II_interferon_signaling	0.711387	0.526429	0.526429	0.235294	0.280702	0.416667	4	13	16	41	15	21	110
Lymphocyte_infiltrate	0.783632	0.688816	0.306428	0.277778	0.244444	0.404255	5	13	11	34	19	28	110
T_cell_regulation	0.799495	0.799495	0.490497	0.307692	0.35	0.176471	4	9	28	52	3	14	110
Myeloid_marker.MDSC	0.828432	0.831595	0.681811	0.25	0.40625	0.285714	2	6	13	19	20	50	110
TCR_coexpression	0.926173	0.206009	0.198736	0.24	0.25	0.439024	6	19	11	33	18	23	110
Macrophage	0.96446	0.833096	0.68636	0.25	0.25641	0.372881	3	9	10	29	22	37	110
Adhesion.migration	1	1	1	0.25	0.3	0.384615	1	3	24	56	10	16	110
Apoptosis	1	1	1	0.333333	0.337838	0.238095	5	10	25	49	5	16	110
Checkpoint_pathway	1	1	1	0.25	0.3125	0.366667	4	12	20	44	11	19	110
Cytokine_signaling	1	1	1	0.333333	0.315068	0.318182	5	10	23	50	7	15	110
Drug_target	1	1	1	0.272727	0.308824	0.4	6	16	21	47	8	12	110
Helper_T_cells	1	1	1	0.277778	0.322581	0.333333	5	13	20	42	10	20	110
Innate_immune_response	1	1	1	0.333333	0.321429	0.294118	3	6	27	57	5	12	110
Leukocyte_migration	1	1	0.397528	0.318182	0.25	0.4	7	15	12	36	16	24	110
Lymphocyte_development	1	1	1	0.285714	0.33871	0.292683	2	5	21	41	12	29	110
Myeloid_marker	1	1	1	0.277778	0.347826	0.4	15	39	16	30	4	6	110
PD.1_signaling	1	1	1	0.35	0.282609	0.340909	7	13	13	33	15	29	110
PD.1_signaling.tumor_marker	1	1	1	0.444444	0.305085	0.309524	4	5	18	41	13	29	110
T_cell_receptor_signaling	1	1	1	0.25	0.296875	0.382353	3	9	19	45	13	21	110
Tumor_marker	1	1	1	0	0.309278	0.416667	0	1	30	67	5	7	110
Tumor_marker.stemness	1	1	0.65321	0.3	0.368421	0.242424	6	14	21	36	8	25	110
Type_I_interferon_signaling	1	1	1	0.285714	0.297872	0.346939	4	10	14	33	17	32	110

## Sheet: Table S5
Gene function	Low.v.Med.padj	Low.v.High.padj	Med.v.High.padj	PoorDC	MediumDC	HighDC	LowDC	LowNDC	MediumDC	MediumNDC	HighDC	HighNDC	Total pts
Interferon_signaling	0.0689712	0.0884822	0.704738	0	0.533333	0.461538	0	6	8	7	6	7	34
Dendridic_cell.macrophage	0.451354	0.653599	0.653599	0.222222	0.5	0	2	7	12	12	0	1	34
T_cell_regulation.trafficking	0.504488	0.618757	0.153899	0.4	0.125	0.52381	2	3	1	7	11	10	34	All pairwise comparisons within a biological function were corrected for multiple hypothesis testing using "holmes" adjustment
Myeloid_marker.stem_cell	0.598447	0.598447	0.856395	0.666667	0.333333	0.368421	4	2	3	6	7	12	34
Chemokine_signaling	0.622967	0.622967	0.622967	0	0.3125	0.529412	0	1	5	11	9	8	34
B_cell_marker	0.623409	0.623409	0.754725	0	0.411765	0.466667	0	2	7	10	7	8	34
TCR_coexpression	0.70663	0.567674	0.680036	0.25	0.333333	0.529412	2	6	3	6	9	8	34
Antigen_processing	0.708687	0.267056	0.267056	0.2	0.285714	0.6	1	4	4	10	9	6	34
T_cell_differentiation	0.753804	0.887877	0.887877	0.25	0.5	0.416667	2	6	7	7	5	7	34
Leukocyte_inhibition	0.768571	0.405914	0.529177	0.272727	0.333333	0.571429	3	8	3	6	8	6	34
Antigen_presentation	0.772952	0.772952	0.206198	0.375	0.2	0.5625	3	5	2	8	9	7	34
Proliferation	0.78361	0.78361	0.29307	0.4	0.583333	0.25	4	6	7	5	3	9	34
Helper_T_cells	0.790657	0.80454	0.80454	0.25	0.5	0.428571	2	6	6	6	6	8	34
NK_activation	0.80707	0.80707	0.80707	0.25	0.333333	0.533333	1	3	5	10	8	7	34
Type_I_interferon_signaling	0.835509	0.835509	0.835509	0.285714	0.357143	0.538462	2	5	5	9	7	6	34
Macrophage	0.892096	0.892096	0.892096	0.25	0.3	0.5	1	3	3	7	10	10	34
T_cell_receptor_signaling	0.931312	0.931312	0.931312	0.25	0.368421	0.545455	1	3	7	12	6	5	34
PD.1_signaling	0.941978	0.941978	0.394409	0.375	0.222222	0.529412	3	5	2	7	9	8	34
Innate_immune_response	0.96042	0.773833	0.513498	0.333333	0.347826	0.625	1	2	8	15	5	3	34
Neutrophil	0.964716	0.373715	0.17892	0.333333	0.346154	0.8	1	2	9	17	4	1	34
Lymphocyte_activation	0.988249	0.712875	0.988249	0.272727	0.428571	0.5	3	8	3	4	8	8	34
Adhesion.migration	1	1	1	0	0.409091	0.454545	0	1	9	13	5	6	34
Apoptosis	1	1	1	0.5	0.434783	0.333333	1	1	10	13	3	6	34
B_cell_receptor_signaling	1	1	1	0.285714	0.428571	0.461538	2	5	6	8	6	7	34
Checkpoint_pathway	1	1	1	0.4	0.4	0.428571	2	3	6	9	6	8	34
Cytokine_signaling	1	1	1	0.5	0.411765	0.363636	3	3	7	10	4	7	34
Dendridic_cell	1	1	1	0.4	0.363636	0.444444	2	3	4	7	8	10	34
Drug_target	1	1	1	0.5	0.368421	0.444444	3	3	7	12	4	5	34
Leukocyte_migration	1	1	1	0.363636	0.5	0.411765	4	7	3	3	7	10	34
Lymphocyte_development	1	1	1	0	0.428571	0.416667	0	1	9	12	5	7	34
Lymphocyte_infiltrate	1	1	1	0.428571	0.3	0.470588	3	4	3	7	8	9	34
Myeloid_marker	1	1	1	0.411765	0.428571	0.333333	7	10	6	8	1	2	34
Myeloid_marker.MDSC	1	1	1	0.4	0.375	0.428571	2	3	3	5	9	12	34
NK_cell_marker	1	1	1	0.388889	0.416667	0.5	7	11	5	7	2	2	34
PD.1_signaling.tumor_marker	1	1	1	0	0.428571	0.416667	0	1	9	12	5	7	34
T_cell_regulation	1	1	1	0.4	0.454545	0.285714	2	3	10	12	2	5	34
Tumor_marker.stemness	1	1	1	0.428571	0.470588	0.3	3	4	8	9	3	7	34

## Sheet: Table S6
ID	Cell Proliferation	Response	BUB1	CCNB2	CDK1	CDKN3	FOXM1	KIAA0101	MAD2L1	MELK	MKI67	TOP2A	Mean
00019-RPCI-00148-00098	Moderately	NDC	20	51	36	22	20	23	29	18	43	77	33.9
00019-RPCI-00149-00099	Poorly	NDC	16	14	18	11	11	17	24	6	14	11	14.2
00019-RPCI-00154-00104	Highly	NDC	72	65	89	87	63	77	55	67	49	79	70.3
00019-RPCI-00155-00105	Poorly	NDC	16	45	24	56	29	14	23	19	8	16	25
00019-RPCI-00157-00107	Moderately	NDC	17	56	49	40	29	14	36	43	33	26	34.3
00019-RPCI-00158-00108	Moderately	NDC	22	61	60	42	42	20	36	54	32	71	44
RD-1393	Poorly	NDC	10.8434	18.5629	17.9641	4.21687	23.494	18.5629	13.8554	4.19162	18.1818	11.976	14.2
RD-1404	Moderately	NDC	36.747	59.2814	49.1018	60.8434	44.5783	71.8563	79.5181	38.9222	36.9697	32.9341	51.2
RD-1833	Moderately	NDC	45.1807	70.6587	44.9102	50	56.6265	79.0419	37.3494	62.2754	74.5455	47.3054	56.8
RD-1844	Moderately	NDC	63.8554	58.6826	58.6826	43.9759	37.9518	62.8743	33.1325	56.2874	95.1515	48.503	56
RD-1870	Highly	NDC	79.5181	71.8563	81.4371	67.4699	81.3253	86.8263	42.1687	95.2096	87.8788	65.2695	75.8
RD-1888	Moderately	NDC	78.3133	64.0719	70.0599	54.8193	44.5783	28.7425	39.1566	77.2455	84.2424	82.6347	62.4
RD-1893	Highly	NDC	100	32.3353	91.6168	84.9398	77.1084	68.2635	100	62.8743	85.4545	97.006	79.9
RD-1903	Highly	NDC	34.9398	82.6347	90.4192	99.3976	92.7711	81.4371	72.2892	14.9701	57.5758	86.8263	71.3
RD-1905	Moderately	NDC	49.3976	53.8922	84.4311	95.1807	36.1446	68.2635	23.494	89.8204	72.1212	57.485	62.8
RD-1916	Highly	NDC	73.494	93.4132	60.479	83.1325	77.7108	73.6527	92.7711	59.8802	94.5455	90.4192	79.9
RD-1944	Moderately	NDC	58.4337	44.3114	64.0719	59.6386	62.6506	48.503	33.7349	69.4611	55.7576	62.2754	55.9
RD-1950	Moderately	NDC	24.6988	32.9341	51.497	65.0602	34.3373	49.1018	45.7831	24.5509	42.4242	23.9521	39.4
RD-1977	Poorly	NDC	4.81928	5.38922	3.59281	33.7349	38.5542	13.7725	27.1084	1.79641	45.4545	9.58084	18.5
RD-1981	Poorly	NDC	12.6506	31.1377	34.7305	59.6386	28.3133	10.1796	27.7108	35.3293	20	17.3653	27.7
RD-3159	Highly	NDC	83.7349	37.1257	48.503	86.747	67.4699	50.8982	33.7349	88.024	95.7576	95.2096	68.8
RD-3162	Highly	NDC	61.4458	55.6886	85.0299	25.3012	39.1566	81.4371	81.9277	91.6168	66.6667	82.0359	67
RD-3183	Highly	NDC	99.3976	82.0359	92.2156	15.6627	59.0361	59.2814	29.5181	98.8024	53.3333	83.8323	67.3
RD-3204	Moderately	NDC	24.6988	25.7485	27.5449	6.0241	18.0723	33.5329	76.506	79.6407	3.0303	47.3054	34.4
RD-3207	Poorly	NDC	10.241	12.5749	16.7665	3.01205	12.0482	5.38922	59.6386	7.18563	26.0606	19.1617	17.2
RD-3992	Highly	NDC	86.1446	96.6887	32.3353	35.9281	52.4096	88.6228	52.0958	74.8503	51.5152	93.4132	66.4
RD-4002	Moderately	NDC	11.4458	70.1987	78.4431	15.5689	15.6627	5.38922	87.4251	83.2335	49.0909	7.18563	42.2
RD-4180	Moderately	NDC	42.1687	83.4437	62.2754	95.8084	38.5542	37.7246	23.3533	98.2036	19.3939	40.7186	54.1
RD-4364	Moderately	NDC	56.6265	64.0719	71.2575	26.506	80.7229	25.1497	50	62.8743	92.1212	82.6347	61.3
RD-4486	Highly	NDC	87.9518	97.006	98.8024	21.6867	66.8675	76.6467	99.3976	88.024	95.7576	95.8084	82.9
RD-4503	Moderately	NDC	21.6867	18.5629	62.8743	3.01205	37.3494	81.4371	29.5181	7.78443	60.6061	44.3114	36.8
RD-4518	Poorly	NDC	47.5904	9.58084	27.5449	3.01205	8.43373	77.2455	0	19.1617	29.697	15.5689	23.9
RD-4696	Highly	NDC	96.3855	82.6347	84.4311	55.4217	65.0602	85.6287	8.43373	92.8144	89.697	90.4192	75
RD-4767	Moderately	NDC	61.4458	99.3377	97.006	76.6467	56.6265	66.4671	5.38922	58.6826	57.5758	67.0659	64.6
RD-4776	Highly	NDC	97.5904	58.2781	38.9222	95.8084	87.9518	82.6347	97.006	17.3653	43.0303	93.4132	71.2
RD-4778	Highly	NDC	91.5663	100	85.0299	94.012	33.1325	81.4371	91.018	70.6587	9.09091	97.6048	75.4
RD-4779	Highly	NDC	100	83.4437	47.3054	79.0419	65.0602	37.7246	95.8084	33.5329	24.2424	98.8024	66.5
RD-4780	Moderately	NDC	20.4819	95.3642	58.0838	42.515	49.3976	49.1018	98.8024	32.3353	43.6364	64.0719	55.3
RD-5624	Poorly	NDC	7.83133	2.39521	13.1737	7.83133	3.61446	4.79042	8.43373	2.99401	7.87879	1.79641	6.1
RD-5626	Poorly	NDC	24.6988	35.3293	36.5269	39.759	16.2651	23.3533	22.8916	40.7186	52.1212	33.5329	32.6
RD-5628	Highly	NDC	97.5904	68.8623	96.4072	80.7229	76.506	95.2096	54.8193	91.6168	95.1515	98.2036	85.6
RD-5630	Poorly	NDC	10.241	13.7725	15.5689	7.22892	6.0241	11.976	10.241	7.18563	13.9394	8.98204	10.5
RD-5634	Moderately	NDC	28.9157	50.8982	79.6407	56.0241	18.0723	73.6527	10.8434	43.1138	58.7879	49.1018	47
RD-5635	Highly	NDC	99.3976	79.0419	81.4371	72.2892	87.9518	97.006	1.20482	94.012	98.7879	56.8862	76.7
RD-5636	Poorly	NDC	12.6506	31.7365	17.9641	21.6867	27.7108	31.1377	21.6867	32.9341	33.3333	15.5689	24.8
RD-5638	Poorly	NDC	9.63855	0	39.521	12.0482	0	11.976	1.20482	5.98802	43.0303	11.976	13.6
RD-5643	Highly	NDC	95.7831	94.012	96.4072	82.5301	96.3855	77.8443	92.1687	34.1317	95.7576	93.4132	85.8
RD-5646	Moderately	NDC	42.1687	68.8623	82.6347	65.6627	88.5542	23.3533	36.747	19.1617	56.3636	72.4551	55.6
RD-5650	Poorly	NDC	10.8434	13.7725	27.5449	4.21687	6.0241	59.2814	21.6867	16.1677	32.1212	15.5689	20.8
RD-5651	Highly	NDC	87.9518	70.6587	89.2216	66.8675	70.4819	66.4671	95.1807	34.1317	89.697	86.8263	75.7
RD-5722	Highly	NDC	99.3976	94.012	97.6048	76.506	95.1807	86.8263	95.7831	76.0479	72.1212	95.2096	88.9
RD-5723	Poorly	NDC	9.63855	2.39521	17.9641	6.0241	6.0241	14.3713	19.8795	13.1737	6.06061	7.18563	10.2
RD-5724	Highly	NDC	93.9759	83.8323	100	93.3735	0	93.4132	71.6867	67.0659	98.7879	85.0299	78.7
RD-5725	Poorly	NDC	45.1807	9.58084	29.3413	35.5422	46.988	15.5689	35.5422	22.1557	30.9091	34.1317	30.6
RD-5727	Poorly	NDC	36.1446	0	16.1677	22.2892	38.5542	5.38922	40.9639	30.5389	63.6364	24.5509	27.9
RD-5728	Highly	NDC	93.9759	91.018	100	56.0241	50.6024	86.8263	65.0602	83.2335	94.5455	69.4611	79.1
RD-5731	Highly	NDC	68.6747	82.6347	88.024	34.9398	78.9157	52.6946	71.6867	98.8024	96.3636	75.4491	74.9
RD-5742	Highly	NDC	67.4699	94.012	97.006	53.6145	64.4578	59.2814	23.494	79.0419	90.9091	86.8263	71.5
RD-5743	Highly	NDC	86.1446	70.6587	98.2036	59.0361	86.1446	56.8862	74.6988	88.024	82.4242	93.4132	79.5
RD-5744	Highly	NDC	56.6265	64.6707	88.6228	87.3494	74.6988	53.8922	65.0602	67.0659	81.2121	63.4731	70.3
RD-5746	Moderately	NDC	56.6265	39.521	83.2335	71.6867	48.7952	85.0299	36.1446	25.7485	53.9394	53.2934	55.5
RD-5747	Highly	NDC	88.5542	86.2275	92.8144	77.7108	97.5904	82.6347	40.9639	70.0599	72.1212	74.8503	78.5
RD-5750	Moderately	NDC	95.1807	17.9641	87.4251	72.2892	71.6867	73.6527	10.8434	32.9341	95.7576	79.0419	63.7
RD-5763	Highly	NDC	93.9759	58.6826	84.4311	47.5904	87.3494	53.8922	24.0964	74.2515	95.7576	72.4551	69.2
RD-5771	Poorly	NDC	9.63855	0	14.3713	4.81928	12.0482	7.18563	1.20482	9.58084	3.63636	1.79641	6.5
RD-5799	Poorly	NDC	16.8675	23.3533	19.1617	25.9036	4.81928	6.58683	21.6867	8.38323	29.697	15.5689	17.3
RD-5800	Moderately	NDC	48.7952	76.6467	68.8623	77.7108	42.1687	48.503	71.6867	47.3054	78.7879	64.6707	62.7
RD-5801	Highly	NDC	34.9398	92.2156	82.6347	97.5904	80.7229	89.2216	40.9639	52.6946	72.1212	79.6407	72.4
RD-5804	Highly	NDC	61.4458	59.2814	81.4371	62.0482	30.1205	94.6108	35.5422	76.0479	94.5455	79.6407	67.5
RD-5805	Poorly	NDC	11.4458	25.1497	29.3413	12.6506	14.4578	49.1018	28.9157	7.18563	29.697	7.18563	21.4
RD-5807	Highly	NDC	61.4458	89.8204	83.2335	80.7229	77.1084	55.0898	40.3614	55.6886	41.8182	93.4132	67.8
RD-5923	Poorly	NDC	12.6506	17.3653	15.5689	25.3012	7.83133	11.976	21.6867	5.98802	3.63636	10.1796	13.3
RD-5927	Highly	NDC	83.7349	100	79.0419	96.3855	96.3855	56.8862	96.988	91.6168	89.697	97.6048	88.9
RD-5935	Highly	NDC	62.6506	61.0778	82.6347	71.6867	74.6988	61.6766	63.8554	58.6826	69.0909	58.6826	66.7
RD-5937	Highly	NDC	96.988	99.4012	92.2156	82.5301	98.7952	91.6168	92.1687	94.012	70.303	94.012	91.2
00019-RPCI-00141-00091	Moderately	DC	30	51	83	64	64	38	91	22	29	59	53.1
00019-RPCI-00143-00093	Highly	DC	84	92	81	86	77	82	67	92	71	75	80.7
00019-RPCI-00156-00106	Highly	DC	99	87	99	100	88	93	87	92	96	93	93.4
00019-RPCI-00163-00113	Moderately	DC	17	43	35	23	61	37	67	6	55	34	37.8
RD-1840	Moderately	DC	68.6747	38.3234	61.6766	92.1687	60.241	23.3533	25.3012	41.3174	91.5152	38.3234	54
RD-1913	Moderately	DC	65.6627	95.8084	45.509	42.1687	95.7831	70.0599	55.4217	44.9102	16.9697	76.0479	60.9
RD-1943	Moderately	DC	30.1205	37.7246	11.976	34.3373	33.1325	46.1078	13.8554	68.8623	37.5758	65.8683	38
RD-1969	Moderately	DC	55.4217	45.509	40.7186	62.6506	63.8554	20.9581	46.3855	100	38.1818	36.5269	51.1
RD-3397	Moderately	DC	19.8795	70.1987	73.0539	4.79042	8.43373	20.3593	82.0359	95.2096	19.3939	10.1796	40.2
RD-4177	Moderately	DC	74.0964	16.5563	25.7485	54.491	71.6867	77.2455	62.2754	48.503	17.5758	86.8263	53.6
RD-4178	Moderately	DC	57.8313	93.3775	25.7485	61.6766	98.1928	23.3533	63.4731	23.3533	12.7273	88.6228	54.8
RD-4190	Highly	DC	85.5422	72.1854	59.2814	55.0898	98.7952	66.4671	79.0419	92.8144	10.303	94.012	71.3
RD-4775	Moderately	DC	39.1566	100	92.2156	74.2515	27.7108	24.5509	95.8084	76.6467	40.6061	25.1497	59.7
RD-4777	Moderately	DC	18.6747	96.0265	89.8204	61.6766	25.9036	16.7665	16.7665	99.4012	0	36.5269	46.3
RD-4831	Moderately	DC	14.4578	99.3377	92.8144	41.3174	6.62651	7.18563	10.1796	89.8204	7.87879	10.1796	37.9
RD-4833	Moderately	DC	13.8554	0	60.479	98.2036	6.0241	0	90.4192	65.2695	23.6364	0.598802	35.8
RD-5625	Moderately	DC	28.3133	57.485	53.2934	41.5663	45.7831	76.0479	29.5181	44.3114	63.0303	37.7246	47.7
RD-5627	Highly	DC	93.9759	94.6108	97.6048	69.8795	76.506	95.8084	73.494	79.6407	95.7576	93.4132	87.2
RD-5631	Poorly	DC	16	36	14	46	31	76	1	8	48	16	29.2
RD-5632	Moderately	DC	49.3976	25.1497	73.0539	50.6024	69.8795	37.7246	29.5181	41.3174	41.8182	63.4731	48.2
RD-5639	Moderately	DC	60.241	59.2814	48.503	65.6627	54.2169	60.479	13.253	62.8743	82.4242	53.2934	55.9
RD-5641	Moderately	DC	84.3373	90.4192	62.2754	22.8916	24.6988	88.024	24.0964	11.976	49.0909	21.5569	47.9
RD-5642	Moderately	DC	37.3494	39.521	50.2994	31.3253	16.2651	52.6946	29.5181	26.9461	49.0909	35.9281	36.9
RD-5647	Poorly	DC	13.253	4.19162	13.1737	4.81928	6.0241	22.7545	47.5904	23.9521	1.81818	13.1737	15.1
RD-5649	Poorly	DC	14.4578	18.5629	27.5449	6.0241	6.0241	16.7665	21.6867	5.98802	28.4848	11.3772	15.7
RD-5652	Moderately	DC	20.4819	33.5329	54.491	35.5422	51.2048	59.2814	13.8554	34.1317	48.4848	57.485	40.7
RD-5654	Highly	DC	83.7349	59.8802	92.2156	63.8554	76.506	85.0299	63.8554	32.9341	78.7879	72.4551	71
RD-5751	Moderately	DC	19.8795	17.3653	76.6467	13.253	10.8434	49.1018	40.3614	17.3653	51.5152	63.4731	35.9
RD-5767	Poorly	DC	16.2651	9.58084	14.9701	3.01205	6.0241	60.479	1.20482	7.78443	7.87879	11.3772	13.8
RD-5768	Highly	DC	77.1084	83.8323	100	87.9518	93.9759	45.509	95.1807	86.2275	95.7576	85.6287	85.2
RD-5806	Moderately	DC	43.3735	65.2695	84.4311	62.0482	81.3253	37.7246	60.8434	49.1018	69.0909	54.491	60.6
RD-5922	Moderately	DC	54.2169	76.6467	61.6766	71.6867	63.8554	31.7365	42.1687	19.1617	43.0303	53.2934	51.8
RD-5925	Highly	DC	90.3614	94.6108	96.4072	93.3735	92.7711	85.0299	92.1687	88.024	81.2121	93.4132	90.6
RD-5934	Highly	DC	79.5181	71.2575	85.6287	65.6627	87.3494	55.0898	40.3614	79.6407	89.697	72.4551	72.7
RD-5936	Highly	DC	75.3012	76.6467	92.2156	88.5542	92.1687	62.8743	70.4819	65.2695	89.697	93.4132	80.6
True negative	Count if value in lower or upper tertile in nonresponder		60	60	62	55	54	57	53	59	54	63	59
True positive	Count if value in middle tertile in responder		7	11	8	9	4	10	6	7	11	11	20
False negative	Count if value in lower or upper tertile in responder		28	24	27	26	31	25	29	28	24	24	15
False positive	Count if value in middle tertile in nonresponder		15	15	13	20	21	18	22	16	21	12	16
Accuracy	(TP + TN) / (TP+TN + FN +FP)		0.609091	0.645455	0.636364	0.581818	0.527273	0.609091	0.536364	0.6	0.590909	0.672727	0.718182

## Sheet: Table S7
Sample	% Ki-67 IHC neoplastic cells	% Ki-67 IHC immune cells	Ki-67 RNA-seq rank	mean expression rank values of 10 proliferation-related genes	Cell proliferation	CD8
1	70	50	100	89.1	Highly proliferative	28
2	90	5	98.7879	78.7	Highly proliferative	48.503
3	70	5	95.7576	82.9	Highly proliferative	16.7665
4	55	5	94.5455	79.9	Highly proliferative	13.1737
5	100	5	94.5455	79.1	Highly proliferative	91.018
6	55	5	72.1212	88.9	Highly proliferative	64.6707
7	25	30	71	80.7	Highly proliferative	94
8	55	5	45.4545	18.5	Poorly proliferative	28.7425
9	40	5	29.697	23.9	Poorly proliferative	89.2216
10	5	1	29.697	17.3	Poorly proliferative	72.4551
11	1	1	26.0606	17.2	Poorly proliferative	40.7186
12	3	3	22.4242	13.4	Poorly proliferative	66.4671
13	2	2	20	27.7	Poorly proliferative	77.2455
14	2	1	18.1818	14.2	Poorly proliferative	78.4431
15	10	2	8	25	Poorly proliferative	20
16	1	1	6.06061	10.2	Poorly proliferative	6.58683

## Sheet: Table S8
ID	PD-L1 TPS	Cell Proliferation	Response	Prediction by cell proliferation	Prediction result by cell proliferation	CD8 rank
RD-5647	0	Poorly	DC	NDC	FALSE	0
RD-5800	10	Moderately	NDC	DC	FALSE	3.59281
RD-5731	0	Highly	NDC	NDC	TRUE	3.59281
00019-RPCI-00141-00091	60	Moderately	DC	DC	TRUE	4
RD-4776	0	Highly	NDC	NDC	TRUE	4.79042
RD-5646	0	Moderately	NDC	DC	FALSE	5.98802
RD-5807	0	Highly	NDC	NDC	TRUE	5.98802
RD-4833	0	Moderately	DC	DC	TRUE	6.58683
RD-5725	5	Poorly	NDC	NDC	TRUE	6.58683
RD-5723	0	Poorly	NDC	NDC	TRUE	6.58683
RD-5744	70	Highly	NDC	NDC	TRUE	6.58683
RD-5925	0	Highly	DC	NDC	FALSE	10.1796
RD-1916	0	Highly	NDC	NDC	TRUE	13.1737
RD-4696	0	Highly	NDC	NDC	TRUE	13.7725
RD-5650	0	Poorly	NDC	NDC	TRUE	14.9701
RD-1944	2	Moderately	NDC	DC	FALSE	15.5689
RD-3159	10	Highly	NDC	NDC	TRUE	16.1677
RD-4486	0.5	Highly	NDC	NDC	TRUE	16.7665
RD-5747	0	Highly	NDC	NDC	TRUE	19.1617
00019-RPCI-00155-00105	0	Poorly	NDC	NDC	TRUE	20
RD-5923	1	Poorly	NDC	NDC	TRUE	20.9581
RD-5628	0	Highly	NDC	NDC	TRUE	20.9581
RD-5746	60	Moderately	NDC	DC	FALSE	22.1557
RD-5768	100	Highly	DC	NDC	FALSE	23.3533
00019-RPCI-00163-00113	50	Moderately	DC	DC	TRUE	24
RD-5927	60	Highly	NDC	NDC	TRUE	25.1497
RD-1893	0	Highly	NDC	NDC	TRUE	25.7485
00019-RPCI-00148-00098	50	Moderately	NDC	DC	FALSE	26
RD-5742	10	Highly	NDC	NDC	TRUE	26.9461
RD-5636	40	Poorly	NDC	NDC	TRUE	27.5449
RD-4178	2	Moderately	DC	DC	TRUE	28.7425
RD-1977	0	Poorly	NDC	NDC	TRUE	28.7425
00019-RPCI-00154-00104	80	Highly	NDC	NDC	TRUE	29
RD-1840	100	Moderately	DC	DC	TRUE	29.3413
RD-1870	0.5	Highly	NDC	NDC	TRUE	31.1377
